# Supplementary material for: Positive Selection Inhibits Plasmid Coexistence in Bacterial Genomes
Source: mBio. 2021 May 11;12(3):e00558-21. doi: 10.1128/mBio.00558-21 (PMC8262885; doi:10.1128/mBio.00558-21)
Supplement: DATA SET S1 [file mbio.00558-21-sd001.xlsx]

## Sheet: Plasmid Backbone cost
REPLICATE	TREATMENT	REFERENCE STRAIN	COMPETITOR	MERCURY	CFU/ml REFERENCE STRAIN START	CFU/ml COMPETITOR STRAIN START	CFU/ml END REFERENCE STRAIN END	CFU/ml END COMPETITOR STRAIN END	REFERENCE STRAIN RELATIVE FITNESS
A	SBW25(pQBR103) with 0 µM Hg (II) chloride	SBW25(pQBR103)	SBW25(Tn5042)	0 µM Hg (II) chloride	1500000	4250000	150000000	900000000	0.859899
A	SBW25(pQBR103) with 40 µM Hg (II) chloride	SBW25(pQBR103)	SBW25(Tn5042)	40 µM Hg (II) chloride	1500000	4250000	90000000	3470000000	0.610641
A	SBW25(pQBR57) with 0 µM Hg (II) chloride	SBW25(pQBR57)	SBW25(Tn5042)	0 µM Hg (II) chloride	12250000	5750000	2000000000	2100000000	0.863551
A	SBW25(pQBR57) with 40 µM Hg (II) chloride	SBW25(pQBR57)	SBW25(Tn5042)	40 µM Hg (II) chloride	12250000	5750000	150000000	1300000000	0.462119
A	SBW25(pQBR103+pQBR57) with 0 µM Hg (II) chloride	SBW25(pQBR103+pQBR57)	SBW25(Tn5042)	0 µM Hg (II) chloride	5250000	3250000	1050000000	950000000	0.933163
A	SBW25(pQBR103+pQBR57) with 40 µM Hg (II) chloride	SBW25(pQBR103+pQBR57)	SBW25(Tn5042)	40 µM Hg (II) chloride	5250000	3250000	150000000	500000000	0.665695
B	SBW25(pQBR103) with 0 µM Hg (II) chloride	SBW25(pQBR103)	SBW25(Tn5042)	0 µM Hg (II) chloride	2250000	8250000	100000000	1750000000	0.708256
B	SBW25(pQBR103) with 40 µM Hg (II) chloride	SBW25(pQBR103)	SBW25(Tn5042)	40 µM Hg (II) chloride	2250000	8250000	100000000	3700000000	0.621408
B	SBW25(pQBR57) with 0 µM Hg (II) chloride	SBW25(pQBR57)	SBW25(Tn5042)	0 µM Hg (II) chloride	18500000	8000000	2050000000	2250000000	0.834833
B	SBW25(pQBR57) with 40 µM Hg (II) chloride	SBW25(pQBR57)	SBW25(Tn5042)	40 µM Hg (II) chloride	18500000	8000000	1600000000	4400000000	0.706822
B	SBW25(pQBR103+pQBR57) with 0 µM Hg (II) chloride	SBW25(pQBR103+pQBR57)	SBW25(Tn5042)	0 µM Hg (II) chloride	4250000	2250000	1400000000	1700000000	0.874742
B	SBW25(pQBR103+pQBR57) with 40 µM Hg (II) chloride	SBW25(pQBR103+pQBR57)	SBW25(Tn5042)	40 µM Hg (II) chloride	4250000	2250000	1450000000	5000000000	0.756839
C	SBW25(pQBR103) with 0 µM Hg (II) chloride	SBW25(pQBR103)	SBW25(Tn5042)	0 µM Hg (II) chloride	5000000	5750000	300000000	2900000000	0.657909
C	SBW25(pQBR103) with 40 µM Hg (II) chloride	SBW25(pQBR103)	SBW25(Tn5042)	40 µM Hg (II) chloride	5000000	5750000	150000000	3850000000	0.522728
C	SBW25(pQBR57) with 40 µM Hg (II) chloride	SBW25(pQBR57)	SBW25(Tn5042)	40 µM Hg (II) chloride	26000000	6500000	300000000	950000000	0.490642
C	SBW25(pQBR103+pQBR57) with 0 µM Hg (II) chloride	SBW25(pQBR103+pQBR57)	SBW25(Tn5042)	0 µM Hg (II) chloride	3000000	2000000	850000000	1150000000	0.888621
C	SBW25(pQBR103+pQBR57) with 40 µM Hg (II) chloride	SBW25(pQBR103+pQBR57)	SBW25(Tn5042)	40 µM Hg (II) chloride	3000000	2000000	300000000	900000000	0.753803
D	SBW25(pQBR103) with 0 µM Hg (II) chloride	SBW25(pQBR103)	SBW25(Tn5042)	0 µM Hg (II) chloride	6500000	12500000	750000000	5100000000	0.789895
D	SBW25(pQBR103) with 40 µM Hg (II) chloride	SBW25(pQBR103)	SBW25(Tn5042)	40 µM Hg (II) chloride	6500000	12500000	100000000	4250000000	0.46893
D	SBW25(pQBR57) with 0 µM Hg (II) chloride	SBW25(pQBR57)	SBW25(Tn5042)	0 µM Hg (II) chloride	28500000	13250000	850000000	1150000000	0.760685
D	SBW25(pQBR57) with 40 µM Hg (II) chloride	SBW25(pQBR57)	SBW25(Tn5042)	40 µM Hg (II) chloride	28500000	13250000	850000000	1900000000	0.683769
D	SBW25(pQBR103+pQBR57) with 0 µM Hg (II) chloride	SBW25(pQBR103+pQBR57)	SBW25(Tn5042)	0 µM Hg (II) chloride	11750000	4000000	950000000	1750000000	0.722341
D	SBW25(pQBR103+pQBR57) with 40 µM Hg (II) chloride	SBW25(pQBR103+pQBR57)	SBW25(Tn5042)	40 µM Hg (II) chloride	11750000	4000000	1400000000	3550000000	0.704197
E	SBW25(pQBR103) with 0 µM Hg (II) chloride	SBW25(pQBR103)	SBW25(Tn5042)	0 µM Hg (II) chloride	4500000	6500000	100000000	2100000000	0.536717
E	SBW25(pQBR103) with 40 µM Hg (II) chloride	SBW25(pQBR103)	SBW25(Tn5042)	40 µM Hg (II) chloride	7000000	6500000	250000000	5900000000	0.524974
E	SBW25(pQBR57) with 0 µM Hg (II) chloride	SBW25(pQBR57)	SBW25(Tn5042)	0 µM Hg (II) chloride	13750000	8500000	1650000000	1600000000	0.914046
E	SBW25(pQBR57) with 40 µM Hg (II) chloride	SBW25(pQBR57)	SBW25(Tn5042)	40 µM Hg (II) chloride	13750000	8500000	450000000	1200000000	0.704687
E	SBW25(pQBR103+pQBR57) with 0 µM Hg (II) chloride	SBW25(pQBR103+pQBR57)	SBW25(Tn5042)	0 µM Hg (II) chloride	18750000	10000000	2450000000	4950000000	0.785334
E	SBW25(pQBR103+pQBR57) with 40 µM Hg (II) chloride	SBW25(pQBR103+pQBR57)	SBW25(Tn5042)	40 µM Hg (II) chloride	18750000	10000000	600000000	2300000000	0.637309
F	SBW25(pQBR103) with 40 µM Hg (II) chloride	SBW25(pQBR103)	SBW25(Tn5042)	40 µM Hg (II) chloride	1250000	2750000	50000000	1350000000	0.59534
F	SBW25(pQBR57) with 0 µM Hg (II) chloride	SBW25(pQBR57)	SBW25(Tn5042)	0 µM Hg (II) chloride	12250000	6750000	3250000000	3450000000	0.894862
F	SBW25(pQBR57) with 40 µM Hg (II) chloride	SBW25(pQBR57)	SBW25(Tn5042)	40 µM Hg (II) chloride	12250000	6750000	1300000000	3600000000	0.742871
F	SBW25(pQBR103+pQBR57) with 0 µM Hg (II) chloride	SBW25(pQBR103+pQBR57)	SBW25(Tn5042)	0 µM Hg (II) chloride	5750000	3250000	850000000	1900000000	0.78419
F	SBW25(pQBR103+pQBR57) with 40 µM Hg (II) chloride	SBW25(pQBR103+pQBR57)	SBW25(Tn5042)	40 µM Hg (II) chloride	5750000	3250000	350000000	1350000000	0.681472

## Sheet: Resistance and plasmid dynamic
REPLICATE	TREATMENT	TRANSFER	PLASMID TREATMENT	MERCURY TREATMENT	TOTAL DENSITY (CFU/ml)	RESISTANT DENSITY	MERCURY RESISTANT POPULATION PROPORTION	RESISTANCE GENOTYPE	END POINT PROPORTION RESISTANCE GENOTYPE	RESISTANT GENOTYPE DENSITY (CFU/ml)
A	SBW25(pQBR103) with 0µM Hg (II) chloride	0	pQBR103	0µM Hg (II) chloride	1380000000	1380000000	1	Tn5042	0	0
A	SBW25(pQBR103) with 0µM Hg (II) chloride	0	pQBR103	0µM Hg (II) chloride	1380000000	1380000000	1	pQBR103	1	1380000000
A	SBW25(pQBR103) with 0µM Hg (II) chloride	0	pQBR103	0µM Hg (II) chloride	1380000000	1380000000	1	pQBR103 + pQBR57	0	0
A	SBW25(pQBR103) with 0µM Hg (II) chloride	0	pQBR103	0µM Hg (II) chloride	1380000000	1380000000	1	pQBR57	0	0
A	SBW25(pQBR103) with 0µM Hg (II) chloride	10	pQBR103	0µM Hg (II) chloride	13200000000	11400000000	0.86	Tn5042	0	0
A	SBW25(pQBR103) with 0µM Hg (II) chloride	10	pQBR103	0µM Hg (II) chloride	13200000000	11400000000	0.86	pQBR103 + pQBR57	0	0
A	SBW25(pQBR103) with 0µM Hg (II) chloride	10	pQBR103	0µM Hg (II) chloride	13200000000	11400000000	0.86	pQBR57	0	0
A	SBW25(pQBR103) with 0µM Hg (II) chloride	10	pQBR103	0µM Hg (II) chloride	13200000000	11400000000	0.86	pQBR103	1	11400000000
A	SBW25(pQBR103) with 0µM Hg (II) chloride	20	pQBR103	0µM Hg (II) chloride	6800000000	4533333336	0.666667	pQBR103	1	4533333336
A	SBW25(pQBR103) with 0µM Hg (II) chloride	20	pQBR103	0µM Hg (II) chloride	6800000000	4533333336	0.666667	Tn5042	0	0
A	SBW25(pQBR103) with 0µM Hg (II) chloride	20	pQBR103	0µM Hg (II) chloride	6800000000	4533333336	0.666667	pQBR57	0	0
A	SBW25(pQBR103) with 0µM Hg (II) chloride	20	pQBR103	0µM Hg (II) chloride	6800000000	4533333336	0.666667	pQBR103 + pQBR57	0	0
A	SBW25(pQBR103) with 0µM Hg (II) chloride	30	pQBR103	0µM Hg (II) chloride	17100000000	15156818176	0.886364	pQBR103 + pQBR57	0	0
A	SBW25(pQBR103) with 0µM Hg (II) chloride	30	pQBR103	0µM Hg (II) chloride	17100000000	15156818176	0.886364	pQBR103	1	15156818176
A	SBW25(pQBR103) with 0µM Hg (II) chloride	30	pQBR103	0µM Hg (II) chloride	17100000000	15156818176	0.886364	pQBR57	0	0
A	SBW25(pQBR103) with 0µM Hg (II) chloride	30	pQBR103	0µM Hg (II) chloride	17100000000	15156818176	0.886364	Tn5042	0	0
A	SBW25(pQBR103) with 0µM Hg (II) chloride	40	pQBR103	0µM Hg (II) chloride	1850000000	1737878787	0.939394	pQBR57	0	0
A	SBW25(pQBR103) with 0µM Hg (II) chloride	40	pQBR103	0µM Hg (II) chloride	1850000000	1737878787	0.939394	pQBR103 + pQBR57	0	0
A	SBW25(pQBR103) with 0µM Hg (II) chloride	40	pQBR103	0µM Hg (II) chloride	1850000000	1737878787	0.939394	pQBR103	1	1737878787
A	SBW25(pQBR103) with 0µM Hg (II) chloride	40	pQBR103	0µM Hg (II) chloride	1850000000	1737878787	0.939394	Tn5042	0	0
A	SBW25(pQBR57) with 0µM Hg (II) chloride	0	pQBR57	0µM Hg (II) chloride	2180000000	2180000000	1	pQBR57	1	2180000000
A	SBW25(pQBR57) with 0µM Hg (II) chloride	0	pQBR57	0µM Hg (II) chloride	2180000000	2180000000	1	pQBR103 + pQBR57	0	0
A	SBW25(pQBR57) with 0µM Hg (II) chloride	0	pQBR57	0µM Hg (II) chloride	2180000000	2180000000	1	Tn5042	0	0
A	SBW25(pQBR57) with 0µM Hg (II) chloride	0	pQBR57	0µM Hg (II) chloride	2180000000	2180000000	1	pQBR103	0	0
A	SBW25(pQBR57) with 0µM Hg (II) chloride	10	pQBR57	0µM Hg (II) chloride	12000000000	10846153848	0.903846	Tn5042	0	0
A	SBW25(pQBR57) with 0µM Hg (II) chloride	10	pQBR57	0µM Hg (II) chloride	12000000000	10846153848	0.903846	pQBR57	1	10846153848
A	SBW25(pQBR57) with 0µM Hg (II) chloride	10	pQBR57	0µM Hg (II) chloride	12000000000	10846153848	0.903846	pQBR103 + pQBR57	0	0
A	SBW25(pQBR57) with 0µM Hg (II) chloride	10	pQBR57	0µM Hg (II) chloride	12000000000	10846153848	0.903846	pQBR103	0	0
A	SBW25(pQBR57) with 0µM Hg (II) chloride	20	pQBR57	0µM Hg (II) chloride	38800000000	12845945943	0.331081	pQBR57	0.916667	11775450452
A	SBW25(pQBR57) with 0µM Hg (II) chloride	20	pQBR57	0µM Hg (II) chloride	38800000000	12845945943	0.331081	pQBR103 + pQBR57	0	0
A	SBW25(pQBR57) with 0µM Hg (II) chloride	20	pQBR57	0µM Hg (II) chloride	38800000000	12845945943	0.331081	Tn5042	0.0833333	1070495491
A	SBW25(pQBR57) with 0µM Hg (II) chloride	20	pQBR57	0µM Hg (II) chloride	38800000000	12845945943	0.331081	pQBR103	0	0
A	SBW25(pQBR57) with 0µM Hg (II) chloride	30	pQBR57	0µM Hg (II) chloride	8600000000	1343750000	0.15625	pQBR57	0.958333	1287760416
A	SBW25(pQBR57) with 0µM Hg (II) chloride	30	pQBR57	0µM Hg (II) chloride	8600000000	1343750000	0.15625	Tn5042	0.0416667	5.59896e+07
A	SBW25(pQBR57) with 0µM Hg (II) chloride	30	pQBR57	0µM Hg (II) chloride	8600000000	1343750000	0.15625	pQBR103 + pQBR57	0	0
A	SBW25(pQBR57) with 0µM Hg (II) chloride	30	pQBR57	0µM Hg (II) chloride	8600000000	1343750000	0.15625	pQBR103	0	0
A	SBW25(pQBR57) with 0µM Hg (II) chloride	40	pQBR57	0µM Hg (II) chloride	10700000000	8.91667e+08	0.0833333	pQBR103	0	0
A	SBW25(pQBR57) with 0µM Hg (II) chloride	40	pQBR57	0µM Hg (II) chloride	10700000000	8.91667e+08	0.0833333	Tn5042	0.0416667	3.71528e+07
A	SBW25(pQBR57) with 0µM Hg (II) chloride	40	pQBR57	0µM Hg (II) chloride	10700000000	8.91667e+08	0.0833333	pQBR57	0.958333	8.54514e+08
A	SBW25(pQBR57) with 0µM Hg (II) chloride	40	pQBR57	0µM Hg (II) chloride	10700000000	8.91667e+08	0.0833333	pQBR103 + pQBR57	0	0
A	SBW25(pQBR103+pQBR57) with 0µM Hg (II) chloride	0	both	0µM Hg (II) chloride	1740000000	1740000000	1	Tn5042	0	0
A	SBW25(pQBR103+pQBR57) with 0µM Hg (II) chloride	0	both	0µM Hg (II) chloride	1740000000	1740000000	1	pQBR57	0	0
A	SBW25(pQBR103+pQBR57) with 0µM Hg (II) chloride	0	both	0µM Hg (II) chloride	1740000000	1740000000	1	pQBR103	0	0
A	SBW25(pQBR103+pQBR57) with 0µM Hg (II) chloride	0	both	0µM Hg (II) chloride	1740000000	1740000000	1	pQBR103 + pQBR57	1	1740000000
A	SBW25(pQBR103+pQBR57) with 0µM Hg (II) chloride	10	both	0µM Hg (II) chloride	10200000000	10200000000	1	pQBR103 + pQBR57	1	10200000000
A	SBW25(pQBR103+pQBR57) with 0µM Hg (II) chloride	10	both	0µM Hg (II) chloride	10200000000	10200000000	1	pQBR57	0	0
A	SBW25(pQBR103+pQBR57) with 0µM Hg (II) chloride	10	both	0µM Hg (II) chloride	10200000000	10200000000	1	pQBR103	0	0
A	SBW25(pQBR103+pQBR57) with 0µM Hg (II) chloride	10	both	0µM Hg (II) chloride	10200000000	10200000000	1	Tn5042	0	0
A	SBW25(pQBR103+pQBR57) with 0µM Hg (II) chloride	20	both	0µM Hg (II) chloride	22200000000	22200000000	1	pQBR57	0	0
A	SBW25(pQBR103+pQBR57) with 0µM Hg (II) chloride	20	both	0µM Hg (II) chloride	22200000000	22200000000	1	Tn5042	0	0
A	SBW25(pQBR103+pQBR57) with 0µM Hg (II) chloride	20	both	0µM Hg (II) chloride	22200000000	22200000000	1	pQBR103 + pQBR57	0.958333	21274999993
A	SBW25(pQBR103+pQBR57) with 0µM Hg (II) chloride	20	both	0µM Hg (II) chloride	22200000000	22200000000	1	pQBR103	0.0416667	9.25e+08
A	SBW25(pQBR103+pQBR57) with 0µM Hg (II) chloride	30	both	0µM Hg (II) chloride	8000000000	8000000000	1	pQBR103 + pQBR57	0.75	6000000000
A	SBW25(pQBR103+pQBR57) with 0µM Hg (II) chloride	30	both	0µM Hg (II) chloride	8000000000	8000000000	1	Tn5042	0	0
A	SBW25(pQBR103+pQBR57) with 0µM Hg (II) chloride	30	both	0µM Hg (II) chloride	8000000000	8000000000	1	pQBR57	0	0
A	SBW25(pQBR103+pQBR57) with 0µM Hg (II) chloride	30	both	0µM Hg (II) chloride	8000000000	8000000000	1	pQBR103	0.25	2000000000
A	SBW25(pQBR103+pQBR57) with 0µM Hg (II) chloride	40	both	0µM Hg (II) chloride	10600000000	10600000000	1	pQBR57	0	0
A	SBW25(pQBR103+pQBR57) with 0µM Hg (II) chloride	40	both	0µM Hg (II) chloride	10600000000	10600000000	1	pQBR103	0.25	2650000000
A	SBW25(pQBR103+pQBR57) with 0µM Hg (II) chloride	40	both	0µM Hg (II) chloride	10600000000	10600000000	1	pQBR103 + pQBR57	0.75	7950000000
A	SBW25(pQBR103+pQBR57) with 0µM Hg (II) chloride	40	both	0µM Hg (II) chloride	10600000000	10600000000	1	Tn5042	0	0
A	SBW25(pQBR103) with 40µM Hg (II) chloride	0	pQBR103	40µM Hg (II) chloride	2220000000	2220000000	1	pQBR103 + pQBR57	0	0
A	SBW25(pQBR103) with 40µM Hg (II) chloride	0	pQBR103	40µM Hg (II) chloride	2220000000	2220000000	1	Tn5042	0	0
A	SBW25(pQBR103) with 40µM Hg (II) chloride	0	pQBR103	40µM Hg (II) chloride	2220000000	2220000000	1	pQBR57	0	0
A	SBW25(pQBR103) with 40µM Hg (II) chloride	0	pQBR103	40µM Hg (II) chloride	2220000000	2220000000	1	pQBR103	1	2220000000
A	SBW25(pQBR103) with 40µM Hg (II) chloride	10	pQBR103	40µM Hg (II) chloride	6540000000	4970400000	0.76	pQBR103 + pQBR57	0	0
A	SBW25(pQBR103) with 40µM Hg (II) chloride	10	pQBR103	40µM Hg (II) chloride	6540000000	4970400000	0.76	pQBR57	0	0
A	SBW25(pQBR103) with 40µM Hg (II) chloride	10	pQBR103	40µM Hg (II) chloride	6540000000	4970400000	0.76	pQBR103	1	4970400000
A	SBW25(pQBR103) with 40µM Hg (II) chloride	10	pQBR103	40µM Hg (II) chloride	6540000000	4970400000	0.76	Tn5042	0	0
A	SBW25(pQBR103) with 40µM Hg (II) chloride	20	pQBR103	40µM Hg (II) chloride	22200000000	22200000000	1	pQBR103 + pQBR57	0	0
A	SBW25(pQBR103) with 40µM Hg (II) chloride	20	pQBR103	40µM Hg (II) chloride	22200000000	22200000000	1	pQBR57	0	0
A	SBW25(pQBR103) with 40µM Hg (II) chloride	20	pQBR103	40µM Hg (II) chloride	22200000000	22200000000	1	Tn5042	0.0416667	9.25e+08
A	SBW25(pQBR103) with 40µM Hg (II) chloride	20	pQBR103	40µM Hg (II) chloride	22200000000	22200000000	1	pQBR103	0.958333	21274999993
A	SBW25(pQBR103) with 40µM Hg (II) chloride	30	pQBR103	40µM Hg (II) chloride	7400000000	7115384619	0.961538	pQBR57	0	0
A	SBW25(pQBR103) with 40µM Hg (II) chloride	30	pQBR103	40µM Hg (II) chloride	7400000000	7115384619	0.961538	Tn5042	0	0
A	SBW25(pQBR103) with 40µM Hg (II) chloride	30	pQBR103	40µM Hg (II) chloride	7400000000	7115384619	0.961538	pQBR103	1	7115384619
A	SBW25(pQBR103) with 40µM Hg (II) chloride	30	pQBR103	40µM Hg (II) chloride	7400000000	7115384619	0.961538	pQBR103 + pQBR57	0	0
A	SBW25(pQBR103) with 40µM Hg (II) chloride	40	pQBR103	40µM Hg (II) chloride	11500000000	11500000000	1	pQBR103 + pQBR57	0	0
A	SBW25(pQBR103) with 40µM Hg (II) chloride	40	pQBR103	40µM Hg (II) chloride	11500000000	11500000000	1	pQBR57	0	0
A	SBW25(pQBR103) with 40µM Hg (II) chloride	40	pQBR103	40µM Hg (II) chloride	11500000000	11500000000	1	pQBR103	1	11500000000
A	SBW25(pQBR103) with 40µM Hg (II) chloride	40	pQBR103	40µM Hg (II) chloride	11500000000	11500000000	1	Tn5042	0	0
A	SBW25(pQBR57) with 40µM Hg (II) chloride	0	pQBR57	40µM Hg (II) chloride	514000000	514000000	1	Tn5042	0	0
A	SBW25(pQBR57) with 40µM Hg (II) chloride	0	pQBR57	40µM Hg (II) chloride	514000000	514000000	1	pQBR103	0	0
A	SBW25(pQBR57) with 40µM Hg (II) chloride	0	pQBR57	40µM Hg (II) chloride	514000000	514000000	1	pQBR103 + pQBR57	0	0
A	SBW25(pQBR57) with 40µM Hg (II) chloride	0	pQBR57	40µM Hg (II) chloride	514000000	514000000	1	pQBR57	1	514000000
A	SBW25(pQBR57) with 40µM Hg (II) chloride	10	pQBR57	40µM Hg (II) chloride	10200000000	10200000000	1	pQBR103 + pQBR57	0	0
A	SBW25(pQBR57) with 40µM Hg (II) chloride	10	pQBR57	40µM Hg (II) chloride	10200000000	10200000000	1	pQBR103	0	0
A	SBW25(pQBR57) with 40µM Hg (II) chloride	10	pQBR57	40µM Hg (II) chloride	10200000000	10200000000	1	pQBR57	0.958333	9774999997
A	SBW25(pQBR57) with 40µM Hg (II) chloride	10	pQBR57	40µM Hg (II) chloride	10200000000	10200000000	1	Tn5042	0.0416667	4.25e+08
A	SBW25(pQBR57) with 40µM Hg (II) chloride	20	pQBR57	40µM Hg (II) chloride	27400000000	27400000000	1	pQBR103 + pQBR57	0	0
A	SBW25(pQBR57) with 40µM Hg (II) chloride	20	pQBR57	40µM Hg (II) chloride	27400000000	27400000000	1	pQBR57	1	27400000000
A	SBW25(pQBR57) with 40µM Hg (II) chloride	20	pQBR57	40µM Hg (II) chloride	27400000000	27400000000	1	Tn5042	0	0
A	SBW25(pQBR57) with 40µM Hg (II) chloride	20	pQBR57	40µM Hg (II) chloride	27400000000	27400000000	1	pQBR103	0	0
A	SBW25(pQBR57) with 40µM Hg (II) chloride	30	pQBR57	40µM Hg (II) chloride	14400000000	14400000000	1	pQBR103 + pQBR57	0	0
A	SBW25(pQBR57) with 40µM Hg (II) chloride	30	pQBR57	40µM Hg (II) chloride	14400000000	14400000000	1	pQBR103	0	0
A	SBW25(pQBR57) with 40µM Hg (II) chloride	30	pQBR57	40µM Hg (II) chloride	14400000000	14400000000	1	Tn5042	0.541667	7800000005
A	SBW25(pQBR57) with 40µM Hg (II) chloride	30	pQBR57	40µM Hg (II) chloride	14400000000	14400000000	1	pQBR57	0.458333	6599999995
A	SBW25(pQBR57) with 40µM Hg (II) chloride	40	pQBR57	40µM Hg (II) chloride	19000000000	19000000000	1	Tn5042	0.791667	15041666673
A	SBW25(pQBR57) with 40µM Hg (II) chloride	40	pQBR57	40µM Hg (II) chloride	19000000000	19000000000	1	pQBR103	0	0
A	SBW25(pQBR57) with 40µM Hg (II) chloride	40	pQBR57	40µM Hg (II) chloride	19000000000	19000000000	1	pQBR103 + pQBR57	0	0
A	SBW25(pQBR57) with 40µM Hg (II) chloride	40	pQBR57	40µM Hg (II) chloride	19000000000	19000000000	1	pQBR57	0.208333	3958333327
A	SBW25(pQBR103+pQBR57) with 40µM Hg (II) chloride	0	both	40µM Hg (II) chloride	322000000	322000000	1	pQBR57	0	0
A	SBW25(pQBR103+pQBR57) with 40µM Hg (II) chloride	0	both	40µM Hg (II) chloride	322000000	322000000	1	Tn5042	0	0
A	SBW25(pQBR103+pQBR57) with 40µM Hg (II) chloride	0	both	40µM Hg (II) chloride	322000000	322000000	1	pQBR103	0	0
A	SBW25(pQBR103+pQBR57) with 40µM Hg (II) chloride	0	both	40µM Hg (II) chloride	322000000	322000000	1	pQBR103 + pQBR57	1	322000000
A	SBW25(pQBR103+pQBR57) with 40µM Hg (II) chloride	10	both	40µM Hg (II) chloride	10400000000	10400000000	1	pQBR103 + pQBR57	1	10400000000
A	SBW25(pQBR103+pQBR57) with 40µM Hg (II) chloride	10	both	40µM Hg (II) chloride	10400000000	10400000000	1	Tn5042	0	0
A	SBW25(pQBR103+pQBR57) with 40µM Hg (II) chloride	10	both	40µM Hg (II) chloride	10400000000	10400000000	1	pQBR57	0	0
A	SBW25(pQBR103+pQBR57) with 40µM Hg (II) chloride	10	both	40µM Hg (II) chloride	10400000000	10400000000	1	pQBR103	0	0
A	SBW25(pQBR103+pQBR57) with 40µM Hg (II) chloride	20	both	40µM Hg (II) chloride	12000000000	12000000000	1	Tn5042	0	0
A	SBW25(pQBR103+pQBR57) with 40µM Hg (II) chloride	20	both	40µM Hg (II) chloride	12000000000	12000000000	1	pQBR57	0	0
A	SBW25(pQBR103+pQBR57) with 40µM Hg (II) chloride	20	both	40µM Hg (II) chloride	12000000000	12000000000	1	pQBR103	0.875	10500000000
A	SBW25(pQBR103+pQBR57) with 40µM Hg (II) chloride	20	both	40µM Hg (II) chloride	12000000000	12000000000	1	pQBR103 + pQBR57	0.125	1500000000
A	SBW25(pQBR103+pQBR57) with 40µM Hg (II) chloride	30	both	40µM Hg (II) chloride	5250000000	5250000000	1	pQBR103	1	5250000000
A	SBW25(pQBR103+pQBR57) with 40µM Hg (II) chloride	30	both	40µM Hg (II) chloride	5250000000	5250000000	1	Tn5042	0	0
A	SBW25(pQBR103+pQBR57) with 40µM Hg (II) chloride	30	both	40µM Hg (II) chloride	5250000000	5250000000	1	pQBR103 + pQBR57	0	0
A	SBW25(pQBR103+pQBR57) with 40µM Hg (II) chloride	30	both	40µM Hg (II) chloride	5250000000	5250000000	1	pQBR57	0	0
A	SBW25(pQBR103+pQBR57) with 40µM Hg (II) chloride	40	both	40µM Hg (II) chloride	12800000000	12800000000	1	pQBR103	1	12800000000
A	SBW25(pQBR103+pQBR57) with 40µM Hg (II) chloride	40	both	40µM Hg (II) chloride	12800000000	12800000000	1	Tn5042	0	0
A	SBW25(pQBR103+pQBR57) with 40µM Hg (II) chloride	40	both	40µM Hg (II) chloride	12800000000	12800000000	1	pQBR103 + pQBR57	0	0
A	SBW25(pQBR103+pQBR57) with 40µM Hg (II) chloride	40	both	40µM Hg (II) chloride	12800000000	12800000000	1	pQBR57	0	0
B	SBW25(pQBR103) with 0µM Hg (II) chloride	0	pQBR103	0µM Hg (II) chloride	600000000	540000000	0.9	pQBR103 + pQBR57	0	0
B	SBW25(pQBR103) with 0µM Hg (II) chloride	0	pQBR103	0µM Hg (II) chloride	600000000	540000000	0.9	pQBR57	0	0
B	SBW25(pQBR103) with 0µM Hg (II) chloride	0	pQBR103	0µM Hg (II) chloride	600000000	540000000	0.9	Tn5042	0	0
B	SBW25(pQBR103) with 0µM Hg (II) chloride	0	pQBR103	0µM Hg (II) chloride	600000000	540000000	0.9	pQBR103	1	540000000
B	SBW25(pQBR103) with 0µM Hg (II) chloride	10	pQBR103	0µM Hg (II) chloride	1120000000	6.82927e+08	0.609756	pQBR103 + pQBR57	0	0
B	SBW25(pQBR103) with 0µM Hg (II) chloride	10	pQBR103	0µM Hg (II) chloride	1120000000	6.82927e+08	0.609756	pQBR103	1	6.82927e+08
B	SBW25(pQBR103) with 0µM Hg (II) chloride	10	pQBR103	0µM Hg (II) chloride	1120000000	6.82927e+08	0.609756	Tn5042	0	0
B	SBW25(pQBR103) with 0µM Hg (II) chloride	10	pQBR103	0µM Hg (II) chloride	1120000000	6.82927e+08	0.609756	pQBR57	0	0
B	SBW25(pQBR103) with 0µM Hg (II) chloride	20	pQBR103	0µM Hg (II) chloride	19800000000	10661538452	0.538462	Tn5042	0	0
B	SBW25(pQBR103) with 0µM Hg (II) chloride	20	pQBR103	0µM Hg (II) chloride	19800000000	10661538452	0.538462	pQBR103 + pQBR57	0	0
B	SBW25(pQBR103) with 0µM Hg (II) chloride	20	pQBR103	0µM Hg (II) chloride	19800000000	10661538452	0.538462	pQBR103	1	10661538452
B	SBW25(pQBR103) with 0µM Hg (II) chloride	20	pQBR103	0µM Hg (II) chloride	19800000000	10661538452	0.538462	pQBR57	0	0
B	SBW25(pQBR103) with 0µM Hg (II) chloride	30	pQBR103	0µM Hg (II) chloride	9850000000	9302777773	0.944444	pQBR57	0	0
B	SBW25(pQBR103) with 0µM Hg (II) chloride	30	pQBR103	0µM Hg (II) chloride	9850000000	9302777773	0.944444	Tn5042	0	0
B	SBW25(pQBR103) with 0µM Hg (II) chloride	30	pQBR103	0µM Hg (II) chloride	9850000000	9302777773	0.944444	pQBR103	1	9302777773
B	SBW25(pQBR103) with 0µM Hg (II) chloride	30	pQBR103	0µM Hg (II) chloride	9850000000	9302777773	0.944444	pQBR103 + pQBR57	0	0
B	SBW25(pQBR103) with 0µM Hg (II) chloride	40	pQBR103	0µM Hg (II) chloride	5750000000	5208823530	0.905882	pQBR103 + pQBR57	0	0
B	SBW25(pQBR103) with 0µM Hg (II) chloride	40	pQBR103	0µM Hg (II) chloride	5750000000	5208823530	0.905882	pQBR57	0	0
B	SBW25(pQBR103) with 0µM Hg (II) chloride	40	pQBR103	0µM Hg (II) chloride	5750000000	5208823530	0.905882	Tn5042	0	0
B	SBW25(pQBR103) with 0µM Hg (II) chloride	40	pQBR103	0µM Hg (II) chloride	5750000000	5208823530	0.905882	pQBR103	1	5208823530
B	SBW25(pQBR57) with 0µM Hg (II) chloride	0	pQBR57	0µM Hg (II) chloride	2880000000	2880000000	1	Tn5042	0	0
B	SBW25(pQBR57) with 0µM Hg (II) chloride	0	pQBR57	0µM Hg (II) chloride	2880000000	2880000000	1	pQBR103 + pQBR57	0	0
B	SBW25(pQBR57) with 0µM Hg (II) chloride	0	pQBR57	0µM Hg (II) chloride	2880000000	2880000000	1	pQBR57	1	2880000000
B	SBW25(pQBR57) with 0µM Hg (II) chloride	0	pQBR57	0µM Hg (II) chloride	2880000000	2880000000	1	pQBR103	0	0
B	SBW25(pQBR57) with 0µM Hg (II) chloride	10	pQBR57	0µM Hg (II) chloride	10600000000	10600000000	1	pQBR57	1	10600000000
B	SBW25(pQBR57) with 0µM Hg (II) chloride	10	pQBR57	0µM Hg (II) chloride	10600000000	10600000000	1	pQBR103 + pQBR57	0	0
B	SBW25(pQBR57) with 0µM Hg (II) chloride	10	pQBR57	0µM Hg (II) chloride	10600000000	10600000000	1	pQBR103	0	0
B	SBW25(pQBR57) with 0µM Hg (II) chloride	10	pQBR57	0µM Hg (II) chloride	10600000000	10600000000	1	Tn5042	0	0
B	SBW25(pQBR57) with 0µM Hg (II) chloride	20	pQBR57	0µM Hg (II) chloride	16600000000	14634210520	0.881579	pQBR103 + pQBR57	0	0
B	SBW25(pQBR57) with 0µM Hg (II) chloride	20	pQBR57	0µM Hg (II) chloride	16600000000	14634210520	0.881579	Tn5042	0	0
B	SBW25(pQBR57) with 0µM Hg (II) chloride	20	pQBR57	0µM Hg (II) chloride	16600000000	14634210520	0.881579	pQBR57	1	14634210520
B	SBW25(pQBR57) with 0µM Hg (II) chloride	20	pQBR57	0µM Hg (II) chloride	16600000000	14634210520	0.881579	pQBR103	0	0
B	SBW25(pQBR57) with 0µM Hg (II) chloride	30	pQBR57	0µM Hg (II) chloride	12800000000	11337142861	0.885714	pQBR103 + pQBR57	0	0
B	SBW25(pQBR57) with 0µM Hg (II) chloride	30	pQBR57	0µM Hg (II) chloride	12800000000	11337142861	0.885714	pQBR103	0	0
B	SBW25(pQBR57) with 0µM Hg (II) chloride	30	pQBR57	0µM Hg (II) chloride	12800000000	11337142861	0.885714	pQBR57	1	11337142861
B	SBW25(pQBR57) with 0µM Hg (II) chloride	30	pQBR57	0µM Hg (II) chloride	12800000000	11337142861	0.885714	Tn5042	0	0
B	SBW25(pQBR57) with 0µM Hg (II) chloride	40	pQBR57	0µM Hg (II) chloride	21400000000	18448275872	0.862069	pQBR103 + pQBR57	0	0
B	SBW25(pQBR57) with 0µM Hg (II) chloride	40	pQBR57	0µM Hg (II) chloride	21400000000	18448275872	0.862069	Tn5042	0	0
B	SBW25(pQBR57) with 0µM Hg (II) chloride	40	pQBR57	0µM Hg (II) chloride	21400000000	18448275872	0.862069	pQBR57	1	18448275872
B	SBW25(pQBR57) with 0µM Hg (II) chloride	40	pQBR57	0µM Hg (II) chloride	21400000000	18448275872	0.862069	pQBR103	0	0
B	SBW25(pQBR103+pQBR57) with 0µM Hg (II) chloride	0	both	0µM Hg (II) chloride	2560000000	2560000000	1	pQBR103	0	0
B	SBW25(pQBR103+pQBR57) with 0µM Hg (II) chloride	0	both	0µM Hg (II) chloride	2560000000	2560000000	1	pQBR57	0	0
B	SBW25(pQBR103+pQBR57) with 0µM Hg (II) chloride	0	both	0µM Hg (II) chloride	2560000000	2560000000	1	Tn5042	0	0
B	SBW25(pQBR103+pQBR57) with 0µM Hg (II) chloride	0	both	0µM Hg (II) chloride	2560000000	2560000000	1	pQBR103 + pQBR57	1	2560000000
B	SBW25(pQBR103+pQBR57) with 0µM Hg (II) chloride	10	both	0µM Hg (II) chloride	12200000000	12200000000	1	Tn5042	0	0
B	SBW25(pQBR103+pQBR57) with 0µM Hg (II) chloride	10	both	0µM Hg (II) chloride	12200000000	12200000000	1	pQBR103	0	0
B	SBW25(pQBR103+pQBR57) with 0µM Hg (II) chloride	10	both	0µM Hg (II) chloride	12200000000	12200000000	1	pQBR103 + pQBR57	1	12200000000
B	SBW25(pQBR103+pQBR57) with 0µM Hg (II) chloride	10	both	0µM Hg (II) chloride	12200000000	12200000000	1	pQBR57	0	0
B	SBW25(pQBR103+pQBR57) with 0µM Hg (II) chloride	20	both	0µM Hg (II) chloride	13200000000	13200000000	1	pQBR103	0.125	1650000000
B	SBW25(pQBR103+pQBR57) with 0µM Hg (II) chloride	20	both	0µM Hg (II) chloride	13200000000	13200000000	1	pQBR57	0	0
B	SBW25(pQBR103+pQBR57) with 0µM Hg (II) chloride	20	both	0µM Hg (II) chloride	13200000000	13200000000	1	pQBR103 + pQBR57	0.875	11600000000
B	SBW25(pQBR103+pQBR57) with 0µM Hg (II) chloride	20	both	0µM Hg (II) chloride	13200000000	13200000000	1	Tn5042	0	0
B	SBW25(pQBR103+pQBR57) with 0µM Hg (II) chloride	30	both	0µM Hg (II) chloride	9950000000	9950000000	1	pQBR57	0	0
B	SBW25(pQBR103+pQBR57) with 0µM Hg (II) chloride	30	both	0µM Hg (II) chloride	9950000000	9950000000	1	Tn5042	0	0
B	SBW25(pQBR103+pQBR57) with 0µM Hg (II) chloride	30	both	0µM Hg (II) chloride	9950000000	9950000000	1	pQBR103	0.125	1243750000
B	SBW25(pQBR103+pQBR57) with 0µM Hg (II) chloride	30	both	0µM Hg (II) chloride	9950000000	9950000000	1	pQBR103 + pQBR57	0.875	8706250000
B	SBW25(pQBR103+pQBR57) with 0µM Hg (II) chloride	40	both	0µM Hg (II) chloride	10400000000	9409523812	0.904762	pQBR57	0	0
B	SBW25(pQBR103+pQBR57) with 0µM Hg (II) chloride	40	both	0µM Hg (II) chloride	10400000000	9409523812	0.904762	Tn5042	0	0
B	SBW25(pQBR103+pQBR57) with 0µM Hg (II) chloride	40	both	0µM Hg (II) chloride	10400000000	9409523812	0.904762	pQBR103 + pQBR57	0.833333	7841269840
B	SBW25(pQBR103+pQBR57) with 0µM Hg (II) chloride	40	both	0µM Hg (II) chloride	10400000000	9409523812	0.904762	pQBR103	0.166667	1568253972
B	SBW25(pQBR103) with 40µM Hg (II) chloride	0	pQBR103	40µM Hg (II) chloride	1280000000	1280000000	1	pQBR57	0	0
B	SBW25(pQBR103) with 40µM Hg (II) chloride	0	pQBR103	40µM Hg (II) chloride	1280000000	1280000000	1	pQBR103 + pQBR57	0	0
B	SBW25(pQBR103) with 40µM Hg (II) chloride	0	pQBR103	40µM Hg (II) chloride	1280000000	1280000000	1	pQBR103	1	1280000000
B	SBW25(pQBR103) with 40µM Hg (II) chloride	0	pQBR103	40µM Hg (II) chloride	1280000000	1280000000	1	Tn5042	0	0
B	SBW25(pQBR103) with 40µM Hg (II) chloride	10	pQBR103	40µM Hg (II) chloride	9000000000	9000000000	1	pQBR103	1	9000000000
B	SBW25(pQBR103) with 40µM Hg (II) chloride	10	pQBR103	40µM Hg (II) chloride	9000000000	9000000000	1	pQBR103 + pQBR57	0	0
B	SBW25(pQBR103) with 40µM Hg (II) chloride	10	pQBR103	40µM Hg (II) chloride	9000000000	9000000000	1	Tn5042	0	0
B	SBW25(pQBR103) with 40µM Hg (II) chloride	10	pQBR103	40µM Hg (II) chloride	9000000000	9000000000	1	pQBR57	0	0
B	SBW25(pQBR103) with 40µM Hg (II) chloride	20	pQBR103	40µM Hg (II) chloride	21400000000	21400000000	1	pQBR103	1	21400000000
B	SBW25(pQBR103) with 40µM Hg (II) chloride	20	pQBR103	40µM Hg (II) chloride	21400000000	21400000000	1	Tn5042	0	0
B	SBW25(pQBR103) with 40µM Hg (II) chloride	20	pQBR103	40µM Hg (II) chloride	21400000000	21400000000	1	pQBR57	0	0
B	SBW25(pQBR103) with 40µM Hg (II) chloride	20	pQBR103	40µM Hg (II) chloride	21400000000	21400000000	1	pQBR103 + pQBR57	0	0
B	SBW25(pQBR103) with 40µM Hg (II) chloride	30	pQBR103	40µM Hg (II) chloride	14600000000	14600000000	1	pQBR103 + pQBR57	0	0
B	SBW25(pQBR103) with 40µM Hg (II) chloride	30	pQBR103	40µM Hg (II) chloride	14600000000	14600000000	1	pQBR103	0.958333	13991666662
B	SBW25(pQBR103) with 40µM Hg (II) chloride	30	pQBR103	40µM Hg (II) chloride	14600000000	14600000000	1	pQBR57	0	0
B	SBW25(pQBR103) with 40µM Hg (II) chloride	30	pQBR103	40µM Hg (II) chloride	14600000000	14600000000	1	Tn5042	0.0416667	6.08333e+08
B	SBW25(pQBR103) with 40µM Hg (II) chloride	40	pQBR103	40µM Hg (II) chloride	9400000000	9400000000	1	pQBR103	0.541667	5091666670
B	SBW25(pQBR103) with 40µM Hg (II) chloride	40	pQBR103	40µM Hg (II) chloride	9400000000	9400000000	1	Tn5042	0.458333	4308333330
B	SBW25(pQBR103) with 40µM Hg (II) chloride	40	pQBR103	40µM Hg (II) chloride	9400000000	9400000000	1	pQBR57	0	0
B	SBW25(pQBR103) with 40µM Hg (II) chloride	40	pQBR103	40µM Hg (II) chloride	9400000000	9400000000	1	pQBR103 + pQBR57	0	0
B	SBW25(pQBR57) with 40µM Hg (II) chloride	0	pQBR57	40µM Hg (II) chloride	1960000000	1960000000	1	pQBR103	0	0
B	SBW25(pQBR57) with 40µM Hg (II) chloride	0	pQBR57	40µM Hg (II) chloride	1960000000	1960000000	1	pQBR103 + pQBR57	0	0
B	SBW25(pQBR57) with 40µM Hg (II) chloride	0	pQBR57	40µM Hg (II) chloride	1960000000	1960000000	1	Tn5042	0	0
B	SBW25(pQBR57) with 40µM Hg (II) chloride	0	pQBR57	40µM Hg (II) chloride	1960000000	1960000000	1	pQBR57	1	1960000000
B	SBW25(pQBR57) with 40µM Hg (II) chloride	10	pQBR57	40µM Hg (II) chloride	9200000000	9200000000	1	Tn5042	0	0
B	SBW25(pQBR57) with 40µM Hg (II) chloride	10	pQBR57	40µM Hg (II) chloride	9200000000	9200000000	1	pQBR57	1	9200000000
B	SBW25(pQBR57) with 40µM Hg (II) chloride	10	pQBR57	40µM Hg (II) chloride	9200000000	9200000000	1	pQBR103	0	0
B	SBW25(pQBR57) with 40µM Hg (II) chloride	10	pQBR57	40µM Hg (II) chloride	9200000000	9200000000	1	pQBR103 + pQBR57	0	0
B	SBW25(pQBR57) with 40µM Hg (II) chloride	20	pQBR57	40µM Hg (II) chloride	15800000000	15800000000	1	Tn5042	0.0416667	6.58333e+08
B	SBW25(pQBR57) with 40µM Hg (II) chloride	20	pQBR57	40µM Hg (II) chloride	15800000000	15800000000	1	pQBR103	0	0
B	SBW25(pQBR57) with 40µM Hg (II) chloride	20	pQBR57	40µM Hg (II) chloride	15800000000	15800000000	1	pQBR103 + pQBR57	0	0
B	SBW25(pQBR57) with 40µM Hg (II) chloride	20	pQBR57	40µM Hg (II) chloride	15800000000	15800000000	1	pQBR57	0.958333	15141666661
B	SBW25(pQBR57) with 40µM Hg (II) chloride	30	pQBR57	40µM Hg (II) chloride	19800000000	19800000000	1	pQBR57	0.625	12400000000
B	SBW25(pQBR57) with 40µM Hg (II) chloride	30	pQBR57	40µM Hg (II) chloride	19800000000	19800000000	1	Tn5042	0.375	7430000000
B	SBW25(pQBR57) with 40µM Hg (II) chloride	30	pQBR57	40µM Hg (II) chloride	19800000000	19800000000	1	pQBR103 + pQBR57	0	0
B	SBW25(pQBR57) with 40µM Hg (II) chloride	30	pQBR57	40µM Hg (II) chloride	19800000000	19800000000	1	pQBR103	0	0
B	SBW25(pQBR57) with 40µM Hg (II) chloride	40	pQBR57	40µM Hg (II) chloride	9750000000	9750000000	1	pQBR103	0	0
B	SBW25(pQBR57) with 40µM Hg (II) chloride	40	pQBR57	40µM Hg (II) chloride	9750000000	9750000000	1	pQBR57	0.583333	5687499997
B	SBW25(pQBR57) with 40µM Hg (II) chloride	40	pQBR57	40µM Hg (II) chloride	9750000000	9750000000	1	Tn5042	0.416667	4062500003
B	SBW25(pQBR57) with 40µM Hg (II) chloride	40	pQBR57	40µM Hg (II) chloride	9750000000	9750000000	1	pQBR103 + pQBR57	0	0
B	SBW25(pQBR103+pQBR57) with 40µM Hg (II) chloride	0	both	40µM Hg (II) chloride	1880000000	1880000000	1	pQBR57	0	0
B	SBW25(pQBR103+pQBR57) with 40µM Hg (II) chloride	0	both	40µM Hg (II) chloride	1880000000	1880000000	1	pQBR103 + pQBR57	1	1880000000
B	SBW25(pQBR103+pQBR57) with 40µM Hg (II) chloride	0	both	40µM Hg (II) chloride	1880000000	1880000000	1	Tn5042	0	0
B	SBW25(pQBR103+pQBR57) with 40µM Hg (II) chloride	0	both	40µM Hg (II) chloride	1880000000	1880000000	1	pQBR103	0	0
B	SBW25(pQBR103+pQBR57) with 40µM Hg (II) chloride	10	both	40µM Hg (II) chloride	9000000000	9000000000	1	pQBR57	0	0
B	SBW25(pQBR103+pQBR57) with 40µM Hg (II) chloride	10	both	40µM Hg (II) chloride	9000000000	9000000000	1	Tn5042	0	0
B	SBW25(pQBR103+pQBR57) with 40µM Hg (II) chloride	10	both	40µM Hg (II) chloride	9000000000	9000000000	1	pQBR103 + pQBR57	1	9000000000
B	SBW25(pQBR103+pQBR57) with 40µM Hg (II) chloride	10	both	40µM Hg (II) chloride	9000000000	9000000000	1	pQBR103	0	0
B	SBW25(pQBR103+pQBR57) with 40µM Hg (II) chloride	20	both	40µM Hg (II) chloride	9600000000	9600000000	1	pQBR103 + pQBR57	0.625	6000000000
B	SBW25(pQBR103+pQBR57) with 40µM Hg (II) chloride	20	both	40µM Hg (II) chloride	9600000000	9600000000	1	pQBR103	0.333333	3199999997
B	SBW25(pQBR103+pQBR57) with 40µM Hg (II) chloride	20	both	40µM Hg (II) chloride	9600000000	9600000000	1	pQBR57	0.0416667	4e+08
B	SBW25(pQBR103+pQBR57) with 40µM Hg (II) chloride	20	both	40µM Hg (II) chloride	9600000000	9600000000	1	Tn5042	0	0
B	SBW25(pQBR103+pQBR57) with 40µM Hg (II) chloride	30	both	40µM Hg (II) chloride	3500000000	3500000000	1	pQBR103	0.291667	1020833335
B	SBW25(pQBR103+pQBR57) with 40µM Hg (II) chloride	30	both	40µM Hg (II) chloride	3500000000	3500000000	1	pQBR57	0.0833333	2.91667e+08
B	SBW25(pQBR103+pQBR57) with 40µM Hg (II) chloride	30	both	40µM Hg (II) chloride	3500000000	3500000000	1	pQBR103 + pQBR57	0.625	2187500000
B	SBW25(pQBR103+pQBR57) with 40µM Hg (II) chloride	30	both	40µM Hg (II) chloride	3500000000	3500000000	1	Tn5042	0	0
B	SBW25(pQBR103+pQBR57) with 40µM Hg (II) chloride	40	both	40µM Hg (II) chloride	6050000000	6050000000	1	pQBR103	0.5	3030000000
B	SBW25(pQBR103+pQBR57) with 40µM Hg (II) chloride	40	both	40µM Hg (II) chloride	6050000000	6050000000	1	Tn5042	0	0
B	SBW25(pQBR103+pQBR57) with 40µM Hg (II) chloride	40	both	40µM Hg (II) chloride	6050000000	6050000000	1	pQBR103 + pQBR57	0.5	3030000000
B	SBW25(pQBR103+pQBR57) with 40µM Hg (II) chloride	40	both	40µM Hg (II) chloride	6050000000	6050000000	1	pQBR57	0	0
C	SBW25(pQBR103) with 0µM Hg (II) chloride	0	pQBR103	0µM Hg (II) chloride	1860000000	1860000000	1	pQBR103	1	1860000000
C	SBW25(pQBR103) with 0µM Hg (II) chloride	0	pQBR103	0µM Hg (II) chloride	1860000000	1860000000	1	Tn5042	0	0
C	SBW25(pQBR103) with 0µM Hg (II) chloride	0	pQBR103	0µM Hg (II) chloride	1860000000	1860000000	1	pQBR103 + pQBR57	0	0
C	SBW25(pQBR103) with 0µM Hg (II) chloride	0	pQBR103	0µM Hg (II) chloride	1860000000	1860000000	1	pQBR57	0	0
C	SBW25(pQBR103) with 0µM Hg (II) chloride	10	pQBR103	0µM Hg (II) chloride	12000000000	9191489364	0.765957	Tn5042	0.0416667	3.82979e+08
C	SBW25(pQBR103) with 0µM Hg (II) chloride	10	pQBR103	0µM Hg (II) chloride	12000000000	9191489364	0.765957	pQBR103 + pQBR57	0	0
C	SBW25(pQBR103) with 0µM Hg (II) chloride	10	pQBR103	0µM Hg (II) chloride	12000000000	9191489364	0.765957	pQBR103	0.958333	8808510637
C	SBW25(pQBR103) with 0µM Hg (II) chloride	10	pQBR103	0µM Hg (II) chloride	12000000000	9191489364	0.765957	pQBR57	0	0
C	SBW25(pQBR103) with 0µM Hg (II) chloride	20	pQBR103	0µM Hg (II) chloride	15200000000	10573913045	0.695652	Tn5042	0	0
C	SBW25(pQBR103) with 0µM Hg (II) chloride	20	pQBR103	0µM Hg (II) chloride	15200000000	10573913045	0.695652	pQBR57	0	0
C	SBW25(pQBR103) with 0µM Hg (II) chloride	20	pQBR103	0µM Hg (II) chloride	15200000000	10573913045	0.695652	pQBR103	1	10573913045
C	SBW25(pQBR103) with 0µM Hg (II) chloride	20	pQBR103	0µM Hg (II) chloride	15200000000	10573913045	0.695652	pQBR103 + pQBR57	0	0
C	SBW25(pQBR103) with 0µM Hg (II) chloride	30	pQBR103	0µM Hg (II) chloride	14200000000	13500000000	0.95	pQBR103 + pQBR57	0	0
C	SBW25(pQBR103) with 0µM Hg (II) chloride	30	pQBR103	0µM Hg (II) chloride	14200000000	13500000000	0.95	pQBR57	0	0
C	SBW25(pQBR103) with 0µM Hg (II) chloride	30	pQBR103	0µM Hg (II) chloride	14200000000	13500000000	0.95	pQBR103	1	13500000000
C	SBW25(pQBR103) with 0µM Hg (II) chloride	30	pQBR103	0µM Hg (II) chloride	14200000000	13500000000	0.95	Tn5042	0	0
C	SBW25(pQBR103) with 0µM Hg (II) chloride	40	pQBR103	0µM Hg (II) chloride	19000000000	17680555564	0.930556	Tn5042	0	0
C	SBW25(pQBR103) with 0µM Hg (II) chloride	40	pQBR103	0µM Hg (II) chloride	19000000000	17680555564	0.930556	pQBR57	0	0
C	SBW25(pQBR103) with 0µM Hg (II) chloride	40	pQBR103	0µM Hg (II) chloride	19000000000	17680555564	0.930556	pQBR103	1	17680555564
C	SBW25(pQBR103) with 0µM Hg (II) chloride	40	pQBR103	0µM Hg (II) chloride	19000000000	17680555564	0.930556	pQBR103 + pQBR57	0	0
C	SBW25(pQBR57) with 0µM Hg (II) chloride	0	pQBR57	0µM Hg (II) chloride	2480000000	2480000000	1	pQBR103	0	0
C	SBW25(pQBR57) with 0µM Hg (II) chloride	0	pQBR57	0µM Hg (II) chloride	2480000000	2480000000	1	Tn5042	0	0
C	SBW25(pQBR57) with 0µM Hg (II) chloride	0	pQBR57	0µM Hg (II) chloride	2480000000	2480000000	1	pQBR57	1	2480000000
C	SBW25(pQBR57) with 0µM Hg (II) chloride	0	pQBR57	0µM Hg (II) chloride	2480000000	2480000000	1	pQBR103 + pQBR57	0	0
C	SBW25(pQBR57) with 0µM Hg (II) chloride	10	pQBR57	0µM Hg (II) chloride	10400000000	8187234047	0.787234	pQBR57	1	8187234047
C	SBW25(pQBR57) with 0µM Hg (II) chloride	10	pQBR57	0µM Hg (II) chloride	10400000000	8187234047	0.787234	Tn5042	0	0
C	SBW25(pQBR57) with 0µM Hg (II) chloride	10	pQBR57	0µM Hg (II) chloride	10400000000	8187234047	0.787234	pQBR103 + pQBR57	0	0
C	SBW25(pQBR57) with 0µM Hg (II) chloride	10	pQBR57	0µM Hg (II) chloride	10400000000	8187234047	0.787234	pQBR103	0	0
C	SBW25(pQBR57) with 0µM Hg (II) chloride	20	pQBR57	0µM Hg (II) chloride	14600000000	14375384621	0.984615	pQBR103	0	0
C	SBW25(pQBR57) with 0µM Hg (II) chloride	20	pQBR57	0µM Hg (II) chloride	14600000000	14375384621	0.984615	Tn5042	0	0
C	SBW25(pQBR57) with 0µM Hg (II) chloride	20	pQBR57	0µM Hg (II) chloride	14600000000	14375384621	0.984615	pQBR103 + pQBR57	0	0
C	SBW25(pQBR57) with 0µM Hg (II) chloride	20	pQBR57	0µM Hg (II) chloride	14600000000	14375384621	0.984615	pQBR57	1	14375384621
C	SBW25(pQBR57) with 0µM Hg (II) chloride	30	pQBR57	0µM Hg (II) chloride	8050000000	8050000000	1	pQBR57	1	8050000000
C	SBW25(pQBR57) with 0µM Hg (II) chloride	30	pQBR57	0µM Hg (II) chloride	8050000000	8050000000	1	pQBR103 + pQBR57	0	0
C	SBW25(pQBR57) with 0µM Hg (II) chloride	30	pQBR57	0µM Hg (II) chloride	8050000000	8050000000	1	Tn5042	0	0
C	SBW25(pQBR57) with 0µM Hg (II) chloride	30	pQBR57	0µM Hg (II) chloride	8050000000	8050000000	1	pQBR103	0	0
C	SBW25(pQBR57) with 0µM Hg (II) chloride	40	pQBR57	0µM Hg (II) chloride	1750000000	1647058824	0.941176	Tn5042	0	0
C	SBW25(pQBR57) with 0µM Hg (II) chloride	40	pQBR57	0µM Hg (II) chloride	1750000000	1647058824	0.941176	pQBR57	1	1647058824
C	SBW25(pQBR57) with 0µM Hg (II) chloride	40	pQBR57	0µM Hg (II) chloride	1750000000	1647058824	0.941176	pQBR103	0	0
C	SBW25(pQBR57) with 0µM Hg (II) chloride	40	pQBR57	0µM Hg (II) chloride	1750000000	1647058824	0.941176	pQBR103 + pQBR57	0	0
C	SBW25(pQBR103+pQBR57) with 0µM Hg (II) chloride	0	both	0µM Hg (II) chloride	2200000000	2200000000	1	pQBR103 + pQBR57	1	2200000000
C	SBW25(pQBR103+pQBR57) with 0µM Hg (II) chloride	0	both	0µM Hg (II) chloride	2200000000	2200000000	1	pQBR57	0	0
C	SBW25(pQBR103+pQBR57) with 0µM Hg (II) chloride	0	both	0µM Hg (II) chloride	2200000000	2200000000	1	pQBR103	0	0
C	SBW25(pQBR103+pQBR57) with 0µM Hg (II) chloride	0	both	0µM Hg (II) chloride	2200000000	2200000000	1	Tn5042	0	0
C	SBW25(pQBR103+pQBR57) with 0µM Hg (II) chloride	10	both	0µM Hg (II) chloride	10000000000	10000000000	1	pQBR103	0	0
C	SBW25(pQBR103+pQBR57) with 0µM Hg (II) chloride	10	both	0µM Hg (II) chloride	10000000000	10000000000	1	pQBR103 + pQBR57	1	10000000000
C	SBW25(pQBR103+pQBR57) with 0µM Hg (II) chloride	10	both	0µM Hg (II) chloride	10000000000	10000000000	1	Tn5042	0	0
C	SBW25(pQBR103+pQBR57) with 0µM Hg (II) chloride	10	both	0µM Hg (II) chloride	10000000000	10000000000	1	pQBR57	0	0
C	SBW25(pQBR103+pQBR57) with 0µM Hg (II) chloride	20	both	0µM Hg (II) chloride	19000000000	19000000000	1	pQBR103	0.0416667	791666673
C	SBW25(pQBR103+pQBR57) with 0µM Hg (II) chloride	20	both	0µM Hg (II) chloride	19000000000	19000000000	1	pQBR103 + pQBR57	0.958333	18208333327
C	SBW25(pQBR103+pQBR57) with 0µM Hg (II) chloride	20	both	0µM Hg (II) chloride	19000000000	19000000000	1	pQBR57	0	0
C	SBW25(pQBR103+pQBR57) with 0µM Hg (II) chloride	20	both	0µM Hg (II) chloride	19000000000	19000000000	1	Tn5042	0	0
C	SBW25(pQBR103+pQBR57) with 0µM Hg (II) chloride	30	both	0µM Hg (II) chloride	14700000000	14541935486	0.989247	Tn5042	0	0
C	SBW25(pQBR103+pQBR57) with 0µM Hg (II) chloride	30	both	0µM Hg (II) chloride	14700000000	14541935486	0.989247	pQBR103	0.125	1817741936
C	SBW25(pQBR103+pQBR57) with 0µM Hg (II) chloride	30	both	0µM Hg (II) chloride	14700000000	14541935486	0.989247	pQBR57	0	0
C	SBW25(pQBR103+pQBR57) with 0µM Hg (II) chloride	30	both	0µM Hg (II) chloride	14700000000	14541935486	0.989247	pQBR103 + pQBR57	0.875	12724193551
C	SBW25(pQBR103+pQBR57) with 0µM Hg (II) chloride	40	both	0µM Hg (II) chloride	6400000000	6400000000	1	Tn5042	0	0
C	SBW25(pQBR103+pQBR57) with 0µM Hg (II) chloride	40	both	0µM Hg (II) chloride	6400000000	6400000000	1	pQBR103 + pQBR57	0.875	5600000000
C	SBW25(pQBR103+pQBR57) with 0µM Hg (II) chloride	40	both	0µM Hg (II) chloride	6400000000	6400000000	1	pQBR103	0.125	800000000
C	SBW25(pQBR103+pQBR57) with 0µM Hg (II) chloride	40	both	0µM Hg (II) chloride	6400000000	6400000000	1	pQBR57	0	0
C	SBW25(pQBR103) with 40µM Hg (II) chloride	0	pQBR103	40µM Hg (II) chloride	700000000	700000000	1	pQBR57	0	0
C	SBW25(pQBR103) with 40µM Hg (II) chloride	0	pQBR103	40µM Hg (II) chloride	700000000	700000000	1	pQBR103 + pQBR57	0	0
C	SBW25(pQBR103) with 40µM Hg (II) chloride	0	pQBR103	40µM Hg (II) chloride	700000000	700000000	1	Tn5042	0	0
C	SBW25(pQBR103) with 40µM Hg (II) chloride	0	pQBR103	40µM Hg (II) chloride	700000000	700000000	1	pQBR103	1	700000000
C	SBW25(pQBR103) with 40µM Hg (II) chloride	10	pQBR103	40µM Hg (II) chloride	11400000000	11400000000	1	pQBR103 + pQBR57	0	0
C	SBW25(pQBR103) with 40µM Hg (II) chloride	10	pQBR103	40µM Hg (II) chloride	11400000000	11400000000	1	pQBR57	0	0
C	SBW25(pQBR103) with 40µM Hg (II) chloride	10	pQBR103	40µM Hg (II) chloride	11400000000	11400000000	1	Tn5042	0	0
C	SBW25(pQBR103) with 40µM Hg (II) chloride	10	pQBR103	40µM Hg (II) chloride	11400000000	11400000000	1	pQBR103	1	11400000000
C	SBW25(pQBR103) with 40µM Hg (II) chloride	20	pQBR103	40µM Hg (II) chloride	21000000000	21000000000	1	Tn5042	0	0
C	SBW25(pQBR103) with 40µM Hg (II) chloride	20	pQBR103	40µM Hg (II) chloride	21000000000	21000000000	1	pQBR103 + pQBR57	0	0
C	SBW25(pQBR103) with 40µM Hg (II) chloride	20	pQBR103	40µM Hg (II) chloride	21000000000	21000000000	1	pQBR103	1	21000000000
C	SBW25(pQBR103) with 40µM Hg (II) chloride	20	pQBR103	40µM Hg (II) chloride	21000000000	21000000000	1	pQBR57	0	0
C	SBW25(pQBR103) with 40µM Hg (II) chloride	30	pQBR103	40µM Hg (II) chloride	8250000000	8250000000	1	Tn5042	0	0
C	SBW25(pQBR103) with 40µM Hg (II) chloride	30	pQBR103	40µM Hg (II) chloride	8250000000	8250000000	1	pQBR57	0	0
C	SBW25(pQBR103) with 40µM Hg (II) chloride	30	pQBR103	40µM Hg (II) chloride	8250000000	8250000000	1	pQBR103 + pQBR57	0	0
C	SBW25(pQBR103) with 40µM Hg (II) chloride	30	pQBR103	40µM Hg (II) chloride	8250000000	8250000000	1	pQBR103	1	8250000000
C	SBW25(pQBR103) with 40µM Hg (II) chloride	40	pQBR103	40µM Hg (II) chloride	7600000000	7200000000	0.947368	pQBR103 + pQBR57	0	0
C	SBW25(pQBR103) with 40µM Hg (II) chloride	40	pQBR103	40µM Hg (II) chloride	7600000000	7200000000	0.947368	pQBR57	0	0
C	SBW25(pQBR103) with 40µM Hg (II) chloride	40	pQBR103	40µM Hg (II) chloride	7600000000	7200000000	0.947368	Tn5042	0	0
C	SBW25(pQBR103) with 40µM Hg (II) chloride	40	pQBR103	40µM Hg (II) chloride	7600000000	7200000000	0.947368	pQBR103	1	7200000000
C	SBW25(pQBR57) with 40µM Hg (II) chloride	0	pQBR57	40µM Hg (II) chloride	3020000000	3020000000	1	pQBR103	0	0
C	SBW25(pQBR57) with 40µM Hg (II) chloride	0	pQBR57	40µM Hg (II) chloride	3020000000	3020000000	1	pQBR57	1	3020000000
C	SBW25(pQBR57) with 40µM Hg (II) chloride	0	pQBR57	40µM Hg (II) chloride	3020000000	3020000000	1	pQBR103 + pQBR57	0	0
C	SBW25(pQBR57) with 40µM Hg (II) chloride	0	pQBR57	40µM Hg (II) chloride	3020000000	3020000000	1	Tn5042	0	0
C	SBW25(pQBR57) with 40µM Hg (II) chloride	10	pQBR57	40µM Hg (II) chloride	8000000000	8000000000	1	pQBR103 + pQBR57	0	0
C	SBW25(pQBR57) with 40µM Hg (II) chloride	10	pQBR57	40µM Hg (II) chloride	8000000000	8000000000	1	pQBR57	1	8000000000
C	SBW25(pQBR57) with 40µM Hg (II) chloride	10	pQBR57	40µM Hg (II) chloride	8000000000	8000000000	1	Tn5042	0	0
C	SBW25(pQBR57) with 40µM Hg (II) chloride	10	pQBR57	40µM Hg (II) chloride	8000000000	8000000000	1	pQBR103	0	0
C	SBW25(pQBR57) with 40µM Hg (II) chloride	20	pQBR57	40µM Hg (II) chloride	14800000000	14800000000	1	pQBR57	1	14800000000
C	SBW25(pQBR57) with 40µM Hg (II) chloride	20	pQBR57	40µM Hg (II) chloride	14800000000	14800000000	1	pQBR103	0	0
C	SBW25(pQBR57) with 40µM Hg (II) chloride	20	pQBR57	40µM Hg (II) chloride	14800000000	14800000000	1	Tn5042	0	0
C	SBW25(pQBR57) with 40µM Hg (II) chloride	20	pQBR57	40µM Hg (II) chloride	14800000000	14800000000	1	pQBR103 + pQBR57	0	0
C	SBW25(pQBR57) with 40µM Hg (II) chloride	30	pQBR57	40µM Hg (II) chloride	7750000000	7750000000	1	pQBR103 + pQBR57	0	0
C	SBW25(pQBR57) with 40µM Hg (II) chloride	30	pQBR57	40µM Hg (II) chloride	7750000000	7750000000	1	pQBR103	0	0
C	SBW25(pQBR57) with 40µM Hg (II) chloride	30	pQBR57	40µM Hg (II) chloride	7750000000	7750000000	1	Tn5042	0.0416667	3.22917e+08
C	SBW25(pQBR57) with 40µM Hg (II) chloride	30	pQBR57	40µM Hg (II) chloride	7750000000	7750000000	1	pQBR57	0.958333	7427083331
C	SBW25(pQBR57) with 40µM Hg (II) chloride	40	pQBR57	40µM Hg (II) chloride	3900000000	3900000000	1	pQBR103	0	0
C	SBW25(pQBR57) with 40µM Hg (II) chloride	40	pQBR57	40µM Hg (II) chloride	3900000000	3900000000	1	Tn5042	0	0
C	SBW25(pQBR57) with 40µM Hg (II) chloride	40	pQBR57	40µM Hg (II) chloride	3900000000	3900000000	1	pQBR103 + pQBR57	0	0
C	SBW25(pQBR57) with 40µM Hg (II) chloride	40	pQBR57	40µM Hg (II) chloride	3900000000	3900000000	1	pQBR57	1	3900000000
C	SBW25(pQBR103+pQBR57) with 40µM Hg (II) chloride	0	both	40µM Hg (II) chloride	880000000	880000000	1	pQBR103	0	0
C	SBW25(pQBR103+pQBR57) with 40µM Hg (II) chloride	0	both	40µM Hg (II) chloride	880000000	880000000	1	Tn5042	0	0
C	SBW25(pQBR103+pQBR57) with 40µM Hg (II) chloride	0	both	40µM Hg (II) chloride	880000000	880000000	1	pQBR103 + pQBR57	1	880000000
C	SBW25(pQBR103+pQBR57) with 40µM Hg (II) chloride	0	both	40µM Hg (II) chloride	880000000	880000000	1	pQBR57	0	0
C	SBW25(pQBR103+pQBR57) with 40µM Hg (II) chloride	10	both	40µM Hg (II) chloride	5800000000	5800000000	1	pQBR103	0	0
C	SBW25(pQBR103+pQBR57) with 40µM Hg (II) chloride	10	both	40µM Hg (II) chloride	5800000000	5800000000	1	pQBR57	0	0
C	SBW25(pQBR103+pQBR57) with 40µM Hg (II) chloride	10	both	40µM Hg (II) chloride	5800000000	5800000000	1	pQBR103 + pQBR57	1	5800000000
C	SBW25(pQBR103+pQBR57) with 40µM Hg (II) chloride	10	both	40µM Hg (II) chloride	5800000000	5800000000	1	Tn5042	0	0
C	SBW25(pQBR103+pQBR57) with 40µM Hg (II) chloride	20	both	40µM Hg (II) chloride	16000000000	16000000000	1	Tn5042	0	0
C	SBW25(pQBR103+pQBR57) with 40µM Hg (II) chloride	20	both	40µM Hg (II) chloride	16000000000	16000000000	1	pQBR103	0.583333	9333333328
C	SBW25(pQBR103+pQBR57) with 40µM Hg (II) chloride	20	both	40µM Hg (II) chloride	16000000000	16000000000	1	pQBR57	0	0
C	SBW25(pQBR103+pQBR57) with 40µM Hg (II) chloride	20	both	40µM Hg (II) chloride	16000000000	16000000000	1	pQBR103 + pQBR57	0.416667	6666666672
C	SBW25(pQBR103+pQBR57) with 40µM Hg (II) chloride	30	both	40µM Hg (II) chloride	5150000000	5150000000	1	pQBR57	0	0
C	SBW25(pQBR103+pQBR57) with 40µM Hg (II) chloride	30	both	40µM Hg (II) chloride	5150000000	5150000000	1	Tn5042	0	0
C	SBW25(pQBR103+pQBR57) with 40µM Hg (II) chloride	30	both	40µM Hg (II) chloride	5150000000	5150000000	1	pQBR103 + pQBR57	0	0
C	SBW25(pQBR103+pQBR57) with 40µM Hg (II) chloride	30	both	40µM Hg (II) chloride	5150000000	5150000000	1	pQBR103	1	5150000000
C	SBW25(pQBR103+pQBR57) with 40µM Hg (II) chloride	40	both	40µM Hg (II) chloride	5950000000	5950000000	1	pQBR57	0	0
C	SBW25(pQBR103+pQBR57) with 40µM Hg (II) chloride	40	both	40µM Hg (II) chloride	5950000000	5950000000	1	Tn5042	0	0
C	SBW25(pQBR103+pQBR57) with 40µM Hg (II) chloride	40	both	40µM Hg (II) chloride	5950000000	5950000000	1	pQBR103	0.833333	4958333331
C	SBW25(pQBR103+pQBR57) with 40µM Hg (II) chloride	40	both	40µM Hg (II) chloride	5950000000	5950000000	1	pQBR103 + pQBR57	0.166667	9.91667e+08
D	SBW25(pQBR103) with 0µM Hg (II) chloride	0	pQBR103	0µM Hg (II) chloride	3260000000	3260000000	1	Tn5042	0	0
D	SBW25(pQBR103) with 0µM Hg (II) chloride	0	pQBR103	0µM Hg (II) chloride	3260000000	3260000000	1	pQBR57	0	0
D	SBW25(pQBR103) with 0µM Hg (II) chloride	0	pQBR103	0µM Hg (II) chloride	3260000000	3260000000	1	pQBR103 + pQBR57	0	0
D	SBW25(pQBR103) with 0µM Hg (II) chloride	0	pQBR103	0µM Hg (II) chloride	3260000000	3260000000	1	pQBR103	1	3260000000
D	SBW25(pQBR103) with 0µM Hg (II) chloride	10	pQBR103	0µM Hg (II) chloride	13000000000	6842105257	0.526316	pQBR57	0	0
D	SBW25(pQBR103) with 0µM Hg (II) chloride	10	pQBR103	0µM Hg (II) chloride	13000000000	6842105257	0.526316	Tn5042	0	0
D	SBW25(pQBR103) with 0µM Hg (II) chloride	10	pQBR103	0µM Hg (II) chloride	13000000000	6842105257	0.526316	pQBR103 + pQBR57	0	0
D	SBW25(pQBR103) with 0µM Hg (II) chloride	10	pQBR103	0µM Hg (II) chloride	13000000000	6842105257	0.526316	pQBR103	1	6842105257
D	SBW25(pQBR103) with 0µM Hg (II) chloride	20	pQBR103	0µM Hg (II) chloride	13600000000	9272727275	0.681818	Tn5042	0	0
D	SBW25(pQBR103) with 0µM Hg (II) chloride	20	pQBR103	0µM Hg (II) chloride	13600000000	9272727275	0.681818	pQBR103	1	9272727275
D	SBW25(pQBR103) with 0µM Hg (II) chloride	20	pQBR103	0µM Hg (II) chloride	13600000000	9272727275	0.681818	pQBR57	0	0
D	SBW25(pQBR103) with 0µM Hg (II) chloride	20	pQBR103	0µM Hg (II) chloride	13600000000	9272727275	0.681818	pQBR103 + pQBR57	0	0
D	SBW25(pQBR103) with 0µM Hg (II) chloride	30	pQBR103	0µM Hg (II) chloride	6650000000	4484883723	0.674419	pQBR103 + pQBR57	0	0
D	SBW25(pQBR103) with 0µM Hg (II) chloride	30	pQBR103	0µM Hg (II) chloride	6650000000	4484883723	0.674419	Tn5042	0	0
D	SBW25(pQBR103) with 0µM Hg (II) chloride	30	pQBR103	0µM Hg (II) chloride	6650000000	4484883723	0.674419	pQBR103	1	4484883723
D	SBW25(pQBR103) with 0µM Hg (II) chloride	30	pQBR103	0µM Hg (II) chloride	6650000000	4484883723	0.674419	pQBR57	0	0
D	SBW25(pQBR103) with 0µM Hg (II) chloride	40	pQBR103	0µM Hg (II) chloride	18600000000	12818918915	0.689189	pQBR103	1	12818918915
D	SBW25(pQBR103) with 0µM Hg (II) chloride	40	pQBR103	0µM Hg (II) chloride	18600000000	12818918915	0.689189	Tn5042	0	0
D	SBW25(pQBR103) with 0µM Hg (II) chloride	40	pQBR103	0µM Hg (II) chloride	18600000000	12818918915	0.689189	pQBR103 + pQBR57	0	0
D	SBW25(pQBR103) with 0µM Hg (II) chloride	40	pQBR103	0µM Hg (II) chloride	18600000000	12818918915	0.689189	pQBR57	0	0
D	SBW25(pQBR57) with 0µM Hg (II) chloride	0	pQBR57	0µM Hg (II) chloride	4360000000	4360000000	1	pQBR103	0	0
D	SBW25(pQBR57) with 0µM Hg (II) chloride	0	pQBR57	0µM Hg (II) chloride	4360000000	4360000000	1	Tn5042	0	0
D	SBW25(pQBR57) with 0µM Hg (II) chloride	0	pQBR57	0µM Hg (II) chloride	4360000000	4360000000	1	pQBR103 + pQBR57	0	0
D	SBW25(pQBR57) with 0µM Hg (II) chloride	0	pQBR57	0µM Hg (II) chloride	4360000000	4360000000	1	pQBR57	1	4360000000
D	SBW25(pQBR57) with 0µM Hg (II) chloride	10	pQBR57	0µM Hg (II) chloride	2120000000	1915662651	0.903614	pQBR103	0	0
D	SBW25(pQBR57) with 0µM Hg (II) chloride	10	pQBR57	0µM Hg (II) chloride	2120000000	1915662651	0.903614	pQBR103 + pQBR57	0	0
D	SBW25(pQBR57) with 0µM Hg (II) chloride	10	pQBR57	0µM Hg (II) chloride	2120000000	1915662651	0.903614	pQBR57	1	1915662651
D	SBW25(pQBR57) with 0µM Hg (II) chloride	10	pQBR57	0µM Hg (II) chloride	2120000000	1915662651	0.903614	Tn5042	0	0
D	SBW25(pQBR57) with 0µM Hg (II) chloride	20	pQBR57	0µM Hg (II) chloride	9200000000	9200000000	1	Tn5042	0	0
D	SBW25(pQBR57) with 0µM Hg (II) chloride	20	pQBR57	0µM Hg (II) chloride	9200000000	9200000000	1	pQBR103 + pQBR57	0	0
D	SBW25(pQBR57) with 0µM Hg (II) chloride	20	pQBR57	0µM Hg (II) chloride	9200000000	9200000000	1	pQBR57	1	9200000000
D	SBW25(pQBR57) with 0µM Hg (II) chloride	20	pQBR57	0µM Hg (II) chloride	9200000000	9200000000	1	pQBR103	0	0
D	SBW25(pQBR57) with 0µM Hg (II) chloride	30	pQBR57	0µM Hg (II) chloride	16800000000	16800000000	1	pQBR57	1	16800000000
D	SBW25(pQBR57) with 0µM Hg (II) chloride	30	pQBR57	0µM Hg (II) chloride	16800000000	16800000000	1	pQBR103 + pQBR57	0	0
D	SBW25(pQBR57) with 0µM Hg (II) chloride	30	pQBR57	0µM Hg (II) chloride	16800000000	16800000000	1	pQBR103	0	0
D	SBW25(pQBR57) with 0µM Hg (II) chloride	30	pQBR57	0µM Hg (II) chloride	16800000000	16800000000	1	Tn5042	0	0
D	SBW25(pQBR57) with 0µM Hg (II) chloride	40	pQBR57	0µM Hg (II) chloride	9850000000	9850000000	1	pQBR103 + pQBR57	0	0
D	SBW25(pQBR57) with 0µM Hg (II) chloride	40	pQBR57	0µM Hg (II) chloride	9850000000	9850000000	1	Tn5042	0	0
D	SBW25(pQBR57) with 0µM Hg (II) chloride	40	pQBR57	0µM Hg (II) chloride	9850000000	9850000000	1	pQBR103	0	0
D	SBW25(pQBR57) with 0µM Hg (II) chloride	40	pQBR57	0µM Hg (II) chloride	9850000000	9850000000	1	pQBR57	1	9850000000
D	SBW25(pQBR103+pQBR57) with 0µM Hg (II) chloride	0	both	0µM Hg (II) chloride	3600000000	3600000000	1	pQBR57	0	0
D	SBW25(pQBR103+pQBR57) with 0µM Hg (II) chloride	0	both	0µM Hg (II) chloride	3600000000	3600000000	1	pQBR103 + pQBR57	1	3600000000
D	SBW25(pQBR103+pQBR57) with 0µM Hg (II) chloride	0	both	0µM Hg (II) chloride	3600000000	3600000000	1	pQBR103	0	0
D	SBW25(pQBR103+pQBR57) with 0µM Hg (II) chloride	0	both	0µM Hg (II) chloride	3600000000	3600000000	1	Tn5042	0	0
D	SBW25(pQBR103+pQBR57) with 0µM Hg (II) chloride	10	both	0µM Hg (II) chloride	9600000000	9600000000	1	pQBR57	0	0
D	SBW25(pQBR103+pQBR57) with 0µM Hg (II) chloride	10	both	0µM Hg (II) chloride	9600000000	9600000000	1	Tn5042	0	0
D	SBW25(pQBR103+pQBR57) with 0µM Hg (II) chloride	10	both	0µM Hg (II) chloride	9600000000	9600000000	1	pQBR103	0	0
D	SBW25(pQBR103+pQBR57) with 0µM Hg (II) chloride	10	both	0µM Hg (II) chloride	9600000000	9600000000	1	pQBR103 + pQBR57	1	9600000000
D	SBW25(pQBR103+pQBR57) with 0µM Hg (II) chloride	20	both	0µM Hg (II) chloride	26800000000	26539805822	0.990291	pQBR103	0.0416667	1105825251
D	SBW25(pQBR103+pQBR57) with 0µM Hg (II) chloride	20	both	0µM Hg (II) chloride	26800000000	26539805822	0.990291	pQBR57	0	0
D	SBW25(pQBR103+pQBR57) with 0µM Hg (II) chloride	20	both	0µM Hg (II) chloride	26800000000	26539805822	0.990291	Tn5042	0	0
D	SBW25(pQBR103+pQBR57) with 0µM Hg (II) chloride	20	both	0µM Hg (II) chloride	26800000000	26539805822	0.990291	pQBR103 + pQBR57	0.958333	25433980570
D	SBW25(pQBR103+pQBR57) with 0µM Hg (II) chloride	30	both	0µM Hg (II) chloride	18600000000	17935714280	0.964286	pQBR57	0	0
D	SBW25(pQBR103+pQBR57) with 0µM Hg (II) chloride	30	both	0µM Hg (II) chloride	18600000000	17935714280	0.964286	pQBR103 + pQBR57	0.833333	14946428561
D	SBW25(pQBR103+pQBR57) with 0µM Hg (II) chloride	30	both	0µM Hg (II) chloride	18600000000	17935714280	0.964286	pQBR103	0.166667	2989285719
D	SBW25(pQBR103+pQBR57) with 0µM Hg (II) chloride	30	both	0µM Hg (II) chloride	18600000000	17935714280	0.964286	Tn5042	0	0
D	SBW25(pQBR103+pQBR57) with 0µM Hg (II) chloride	40	both	0µM Hg (II) chloride	18800000000	18583908044	0.988506	pQBR57	0	0
D	SBW25(pQBR103+pQBR57) with 0µM Hg (II) chloride	40	both	0µM Hg (II) chloride	18800000000	18583908044	0.988506	pQBR103 + pQBR57	0.916667	17035249046
D	SBW25(pQBR103+pQBR57) with 0µM Hg (II) chloride	40	both	0µM Hg (II) chloride	18800000000	18583908044	0.988506	Tn5042	0	0
D	SBW25(pQBR103+pQBR57) with 0µM Hg (II) chloride	40	both	0µM Hg (II) chloride	18800000000	18583908044	0.988506	pQBR103	0.0833333	1548658997
D	SBW25(pQBR103) with 40µM Hg (II) chloride	0	pQBR103	40µM Hg (II) chloride	1520000000	1520000000	1	pQBR103	1	1520000000
D	SBW25(pQBR103) with 40µM Hg (II) chloride	0	pQBR103	40µM Hg (II) chloride	1520000000	1520000000	1	pQBR57	0	0
D	SBW25(pQBR103) with 40µM Hg (II) chloride	0	pQBR103	40µM Hg (II) chloride	1520000000	1520000000	1	Tn5042	0	0
D	SBW25(pQBR103) with 40µM Hg (II) chloride	0	pQBR103	40µM Hg (II) chloride	1520000000	1520000000	1	pQBR103 + pQBR57	0	0
D	SBW25(pQBR103) with 40µM Hg (II) chloride	10	pQBR103	40µM Hg (II) chloride	9800000000	9800000000	1	Tn5042	0	0
D	SBW25(pQBR103) with 40µM Hg (II) chloride	10	pQBR103	40µM Hg (II) chloride	9800000000	9800000000	1	pQBR103	1	9800000000
D	SBW25(pQBR103) with 40µM Hg (II) chloride	10	pQBR103	40µM Hg (II) chloride	9800000000	9800000000	1	pQBR57	0	0
D	SBW25(pQBR103) with 40µM Hg (II) chloride	10	pQBR103	40µM Hg (II) chloride	9800000000	9800000000	1	pQBR103 + pQBR57	0	0
D	SBW25(pQBR103) with 40µM Hg (II) chloride	20	pQBR103	40µM Hg (II) chloride	13800000000	13800000000	1	pQBR103 + pQBR57	0	0
D	SBW25(pQBR103) with 40µM Hg (II) chloride	20	pQBR103	40µM Hg (II) chloride	13800000000	13800000000	1	pQBR103	1	13800000000
D	SBW25(pQBR103) with 40µM Hg (II) chloride	20	pQBR103	40µM Hg (II) chloride	13800000000	13800000000	1	Tn5042	0	0
D	SBW25(pQBR103) with 40µM Hg (II) chloride	20	pQBR103	40µM Hg (II) chloride	13800000000	13800000000	1	pQBR57	0	0
D	SBW25(pQBR103) with 40µM Hg (II) chloride	30	pQBR103	40µM Hg (II) chloride	8400000000	8400000000	1	pQBR103	1	8400000000
D	SBW25(pQBR103) with 40µM Hg (II) chloride	30	pQBR103	40µM Hg (II) chloride	8400000000	8400000000	1	pQBR103 + pQBR57	0	0
D	SBW25(pQBR103) with 40µM Hg (II) chloride	30	pQBR103	40µM Hg (II) chloride	8400000000	8400000000	1	Tn5042	0	0
D	SBW25(pQBR103) with 40µM Hg (II) chloride	30	pQBR103	40µM Hg (II) chloride	8400000000	8400000000	1	pQBR57	0	0
D	SBW25(pQBR103) with 40µM Hg (II) chloride	40	pQBR103	40µM Hg (II) chloride	2200000000	2147619047	0.97619	pQBR103 + pQBR57	0	0
D	SBW25(pQBR103) with 40µM Hg (II) chloride	40	pQBR103	40µM Hg (II) chloride	2200000000	2147619047	0.97619	pQBR57	0	0
D	SBW25(pQBR103) with 40µM Hg (II) chloride	40	pQBR103	40µM Hg (II) chloride	2200000000	2147619047	0.97619	pQBR103	1	2147619047
D	SBW25(pQBR103) with 40µM Hg (II) chloride	40	pQBR103	40µM Hg (II) chloride	2200000000	2147619047	0.97619	Tn5042	0	0
D	SBW25(pQBR57) with 40µM Hg (II) chloride	0	pQBR57	40µM Hg (II) chloride	4700000000	4700000000	1	Tn5042	0	0
D	SBW25(pQBR57) with 40µM Hg (II) chloride	0	pQBR57	40µM Hg (II) chloride	4700000000	4700000000	1	pQBR57	1	4700000000
D	SBW25(pQBR57) with 40µM Hg (II) chloride	0	pQBR57	40µM Hg (II) chloride	4700000000	4700000000	1	pQBR103	0	0
D	SBW25(pQBR57) with 40µM Hg (II) chloride	0	pQBR57	40µM Hg (II) chloride	4700000000	4700000000	1	pQBR103 + pQBR57	0	0
D	SBW25(pQBR57) with 40µM Hg (II) chloride	10	pQBR57	40µM Hg (II) chloride	9000000000	9000000000	1	pQBR57	1	9000000000
D	SBW25(pQBR57) with 40µM Hg (II) chloride	10	pQBR57	40µM Hg (II) chloride	9000000000	9000000000	1	pQBR103 + pQBR57	0	0
D	SBW25(pQBR57) with 40µM Hg (II) chloride	10	pQBR57	40µM Hg (II) chloride	9000000000	9000000000	1	Tn5042	0	0
D	SBW25(pQBR57) with 40µM Hg (II) chloride	10	pQBR57	40µM Hg (II) chloride	9000000000	9000000000	1	pQBR103	0	0
D	SBW25(pQBR57) with 40µM Hg (II) chloride	20	pQBR57	40µM Hg (II) chloride	5600000000	5600000000	1	pQBR103	0	0
D	SBW25(pQBR57) with 40µM Hg (II) chloride	20	pQBR57	40µM Hg (II) chloride	5600000000	5600000000	1	Tn5042	0	0
D	SBW25(pQBR57) with 40µM Hg (II) chloride	20	pQBR57	40µM Hg (II) chloride	5600000000	5600000000	1	pQBR103 + pQBR57	0	0
D	SBW25(pQBR57) with 40µM Hg (II) chloride	20	pQBR57	40µM Hg (II) chloride	5600000000	5600000000	1	pQBR57	1	5600000000
D	SBW25(pQBR57) with 40µM Hg (II) chloride	30	pQBR57	40µM Hg (II) chloride	8450000000	8450000000	1	pQBR57	1	8450000000
D	SBW25(pQBR57) with 40µM Hg (II) chloride	30	pQBR57	40µM Hg (II) chloride	8450000000	8450000000	1	Tn5042	0	0
D	SBW25(pQBR57) with 40µM Hg (II) chloride	30	pQBR57	40µM Hg (II) chloride	8450000000	8450000000	1	pQBR103 + pQBR57	0	0
D	SBW25(pQBR57) with 40µM Hg (II) chloride	30	pQBR57	40µM Hg (II) chloride	8450000000	8450000000	1	pQBR103	0	0
D	SBW25(pQBR57) with 40µM Hg (II) chloride	40	pQBR57	40µM Hg (II) chloride	17600000000	17600000000	1	Tn5042	0.0416667	7.33333e+08
D	SBW25(pQBR57) with 40µM Hg (II) chloride	40	pQBR57	40µM Hg (II) chloride	17600000000	17600000000	1	pQBR103	0	0
D	SBW25(pQBR57) with 40µM Hg (II) chloride	40	pQBR57	40µM Hg (II) chloride	17600000000	17600000000	1	pQBR103 + pQBR57	0	0
D	SBW25(pQBR57) with 40µM Hg (II) chloride	40	pQBR57	40µM Hg (II) chloride	17600000000	17600000000	1	pQBR57	0.958333	16866666661
D	SBW25(pQBR103+pQBR57) with 40µM Hg (II) chloride	0	both	40µM Hg (II) chloride	3460000000	3460000000	1	Tn5042	0	0
D	SBW25(pQBR103+pQBR57) with 40µM Hg (II) chloride	0	both	40µM Hg (II) chloride	3460000000	3460000000	1	pQBR57	0	0
D	SBW25(pQBR103+pQBR57) with 40µM Hg (II) chloride	0	both	40µM Hg (II) chloride	3460000000	3460000000	1	pQBR103	0	0
D	SBW25(pQBR103+pQBR57) with 40µM Hg (II) chloride	0	both	40µM Hg (II) chloride	3460000000	3460000000	1	pQBR103 + pQBR57	1	3460000000
D	SBW25(pQBR103+pQBR57) with 40µM Hg (II) chloride	10	both	40µM Hg (II) chloride	44400000000	44400000000	1	pQBR103 + pQBR57	1	44400000000
D	SBW25(pQBR103+pQBR57) with 40µM Hg (II) chloride	10	both	40µM Hg (II) chloride	44400000000	44400000000	1	pQBR57	0	0
D	SBW25(pQBR103+pQBR57) with 40µM Hg (II) chloride	10	both	40µM Hg (II) chloride	44400000000	44400000000	1	pQBR103	0	0
D	SBW25(pQBR103+pQBR57) with 40µM Hg (II) chloride	10	both	40µM Hg (II) chloride	44400000000	44400000000	1	Tn5042	0	0
D	SBW25(pQBR103+pQBR57) with 40µM Hg (II) chloride	20	both	40µM Hg (II) chloride	2440000000	2440000000	1	Tn5042	0	0
D	SBW25(pQBR103+pQBR57) with 40µM Hg (II) chloride	20	both	40µM Hg (II) chloride	2440000000	2440000000	1	pQBR57	0	0
D	SBW25(pQBR103+pQBR57) with 40µM Hg (II) chloride	20	both	40µM Hg (II) chloride	2440000000	2440000000	1	pQBR103	0.458333	1118333333
D	SBW25(pQBR103+pQBR57) with 40µM Hg (II) chloride	20	both	40µM Hg (II) chloride	2440000000	2440000000	1	pQBR103 + pQBR57	0.541667	1321666667
D	SBW25(pQBR103+pQBR57) with 40µM Hg (II) chloride	30	both	40µM Hg (II) chloride	9000000000	9000000000	1	pQBR103	0.875	7880000000
D	SBW25(pQBR103+pQBR57) with 40µM Hg (II) chloride	30	both	40µM Hg (II) chloride	9000000000	9000000000	1	pQBR57	0	0
D	SBW25(pQBR103+pQBR57) with 40µM Hg (II) chloride	30	both	40µM Hg (II) chloride	9000000000	9000000000	1	Tn5042	0	0
D	SBW25(pQBR103+pQBR57) with 40µM Hg (II) chloride	30	both	40µM Hg (II) chloride	9000000000	9000000000	1	pQBR103 + pQBR57	0.125	1130000000
D	SBW25(pQBR103+pQBR57) with 40µM Hg (II) chloride	40	both	40µM Hg (II) chloride	18600000000	18355263153	0.986842	pQBR103	1	18355263153
D	SBW25(pQBR103+pQBR57) with 40µM Hg (II) chloride	40	both	40µM Hg (II) chloride	18600000000	18355263153	0.986842	Tn5042	0	0
D	SBW25(pQBR103+pQBR57) with 40µM Hg (II) chloride	40	both	40µM Hg (II) chloride	18600000000	18355263153	0.986842	pQBR103 + pQBR57	0	0
D	SBW25(pQBR103+pQBR57) with 40µM Hg (II) chloride	40	both	40µM Hg (II) chloride	18600000000	18355263153	0.986842	pQBR57	0	0
E	SBW25(pQBR103) with 0µM Hg (II) chloride	0	pQBR103	0µM Hg (II) chloride	4420000000	4420000000	1	pQBR103	1	4420000000
E	SBW25(pQBR103) with 0µM Hg (II) chloride	0	pQBR103	0µM Hg (II) chloride	4420000000	4420000000	1	Tn5042	0	0
E	SBW25(pQBR103) with 0µM Hg (II) chloride	0	pQBR103	0µM Hg (II) chloride	4420000000	4420000000	1	pQBR103 + pQBR57	0	0
E	SBW25(pQBR103) with 0µM Hg (II) chloride	0	pQBR103	0µM Hg (II) chloride	4420000000	4420000000	1	pQBR57	0	0
E	SBW25(pQBR103) with 0µM Hg (II) chloride	10	pQBR103	0µM Hg (II) chloride	11200000000	5600000000	0.5	pQBR103 + pQBR57	0	0
E	SBW25(pQBR103) with 0µM Hg (II) chloride	10	pQBR103	0µM Hg (II) chloride	11200000000	5600000000	0.5	Tn5042	0	0
E	SBW25(pQBR103) with 0µM Hg (II) chloride	10	pQBR103	0µM Hg (II) chloride	11200000000	5600000000	0.5	pQBR103	1	5600000000
E	SBW25(pQBR103) with 0µM Hg (II) chloride	10	pQBR103	0µM Hg (II) chloride	11200000000	5600000000	0.5	pQBR57	0	0
E	SBW25(pQBR103) with 0µM Hg (II) chloride	20	pQBR103	0µM Hg (II) chloride	25400000000	11678160921	0.45977	pQBR103 + pQBR57	0	0
E	SBW25(pQBR103) with 0µM Hg (II) chloride	20	pQBR103	0µM Hg (II) chloride	25400000000	11678160921	0.45977	pQBR103	1	11678160921
E	SBW25(pQBR103) with 0µM Hg (II) chloride	20	pQBR103	0µM Hg (II) chloride	25400000000	11678160921	0.45977	pQBR57	0	0
E	SBW25(pQBR103) with 0µM Hg (II) chloride	20	pQBR103	0µM Hg (II) chloride	25400000000	11678160921	0.45977	Tn5042	0	0
E	SBW25(pQBR103) with 0µM Hg (II) chloride	30	pQBR103	0µM Hg (II) chloride	8900000000	5160000000	0.58	pQBR57	0	0
E	SBW25(pQBR103) with 0µM Hg (II) chloride	30	pQBR103	0µM Hg (II) chloride	8900000000	5160000000	0.58	Tn5042	0	0
E	SBW25(pQBR103) with 0µM Hg (II) chloride	30	pQBR103	0µM Hg (II) chloride	8900000000	5160000000	0.58	pQBR103 + pQBR57	0	0
E	SBW25(pQBR103) with 0µM Hg (II) chloride	30	pQBR103	0µM Hg (II) chloride	8900000000	5160000000	0.58	pQBR103	1	5160000000
E	SBW25(pQBR103) with 0µM Hg (II) chloride	40	pQBR103	0µM Hg (II) chloride	10100000000	8515686276	0.843137	pQBR57	0	0
E	SBW25(pQBR103) with 0µM Hg (II) chloride	40	pQBR103	0µM Hg (II) chloride	10100000000	8515686276	0.843137	pQBR103 + pQBR57	0	0
E	SBW25(pQBR103) with 0µM Hg (II) chloride	40	pQBR103	0µM Hg (II) chloride	10100000000	8515686276	0.843137	Tn5042	0	0
E	SBW25(pQBR103) with 0µM Hg (II) chloride	40	pQBR103	0µM Hg (II) chloride	10100000000	8515686276	0.843137	pQBR103	1	8515686276
E	SBW25(pQBR57) with 0µM Hg (II) chloride	0	pQBR57	0µM Hg (II) chloride	5140000000	5140000000	1	Tn5042	0	0
E	SBW25(pQBR57) with 0µM Hg (II) chloride	0	pQBR57	0µM Hg (II) chloride	5140000000	5140000000	1	pQBR103 + pQBR57	0	0
E	SBW25(pQBR57) with 0µM Hg (II) chloride	0	pQBR57	0µM Hg (II) chloride	5140000000	5140000000	1	pQBR103	0	0
E	SBW25(pQBR57) with 0µM Hg (II) chloride	0	pQBR57	0µM Hg (II) chloride	5140000000	5140000000	1	pQBR57	1	5140000000
E	SBW25(pQBR57) with 0µM Hg (II) chloride	10	pQBR57	0µM Hg (II) chloride	18600000000	9919999994	0.533333	pQBR57	1	9919999994
E	SBW25(pQBR57) with 0µM Hg (II) chloride	10	pQBR57	0µM Hg (II) chloride	18600000000	9919999994	0.533333	Tn5042	0	0
E	SBW25(pQBR57) with 0µM Hg (II) chloride	10	pQBR57	0µM Hg (II) chloride	18600000000	9919999994	0.533333	pQBR103 + pQBR57	0	0
E	SBW25(pQBR57) with 0µM Hg (II) chloride	10	pQBR57	0µM Hg (II) chloride	18600000000	9919999994	0.533333	pQBR103	0	0
E	SBW25(pQBR57) with 0µM Hg (II) chloride	20	pQBR57	0µM Hg (II) chloride	9400000000	9400000000	1	pQBR103	0	0
E	SBW25(pQBR57) with 0µM Hg (II) chloride	20	pQBR57	0µM Hg (II) chloride	9400000000	9400000000	1	Tn5042	0	0
E	SBW25(pQBR57) with 0µM Hg (II) chloride	20	pQBR57	0µM Hg (II) chloride	9400000000	9400000000	1	pQBR57	1	9400000000
E	SBW25(pQBR57) with 0µM Hg (II) chloride	20	pQBR57	0µM Hg (II) chloride	9400000000	9400000000	1	pQBR103 + pQBR57	0	0
E	SBW25(pQBR57) with 0µM Hg (II) chloride	30	pQBR57	0µM Hg (II) chloride	7250000000	7250000000	1	Tn5042	0	0
E	SBW25(pQBR57) with 0µM Hg (II) chloride	30	pQBR57	0µM Hg (II) chloride	7250000000	7250000000	1	pQBR57	1	7250000000
E	SBW25(pQBR57) with 0µM Hg (II) chloride	30	pQBR57	0µM Hg (II) chloride	7250000000	7250000000	1	pQBR103	0	0
E	SBW25(pQBR57) with 0µM Hg (II) chloride	30	pQBR57	0µM Hg (II) chloride	7250000000	7250000000	1	pQBR103 + pQBR57	0	0
E	SBW25(pQBR57) with 0µM Hg (II) chloride	40	pQBR57	0µM Hg (II) chloride	22200000000	22200000000	1	pQBR103	0	0
E	SBW25(pQBR57) with 0µM Hg (II) chloride	40	pQBR57	0µM Hg (II) chloride	22200000000	22200000000	1	pQBR103 + pQBR57	0	0
E	SBW25(pQBR57) with 0µM Hg (II) chloride	40	pQBR57	0µM Hg (II) chloride	22200000000	22200000000	1	Tn5042	0	0
E	SBW25(pQBR57) with 0µM Hg (II) chloride	40	pQBR57	0µM Hg (II) chloride	22200000000	22200000000	1	pQBR57	1	22200000000
E	SBW25(pQBR103+pQBR57) with 0µM Hg (II) chloride	0	both	0µM Hg (II) chloride	5260000000	5260000000	1	Tn5042	0	0
E	SBW25(pQBR103+pQBR57) with 0µM Hg (II) chloride	0	both	0µM Hg (II) chloride	5260000000	5260000000	1	pQBR103	0	0
E	SBW25(pQBR103+pQBR57) with 0µM Hg (II) chloride	0	both	0µM Hg (II) chloride	5260000000	5260000000	1	pQBR103 + pQBR57	1	5260000000
E	SBW25(pQBR103+pQBR57) with 0µM Hg (II) chloride	0	both	0µM Hg (II) chloride	5260000000	5260000000	1	pQBR57	0	0
E	SBW25(pQBR103+pQBR57) with 0µM Hg (II) chloride	10	both	0µM Hg (II) chloride	8840000000	8840000000	1	pQBR103 + pQBR57	1	8840000000
E	SBW25(pQBR103+pQBR57) with 0µM Hg (II) chloride	10	both	0µM Hg (II) chloride	8840000000	8840000000	1	pQBR103	0	0
E	SBW25(pQBR103+pQBR57) with 0µM Hg (II) chloride	10	both	0µM Hg (II) chloride	8840000000	8840000000	1	pQBR57	0	0
E	SBW25(pQBR103+pQBR57) with 0µM Hg (II) chloride	10	both	0µM Hg (II) chloride	8840000000	8840000000	1	Tn5042	0	0
E	SBW25(pQBR103+pQBR57) with 0µM Hg (II) chloride	20	both	0µM Hg (II) chloride	16000000000	16000000000	1	Tn5042	0	0
E	SBW25(pQBR103+pQBR57) with 0µM Hg (II) chloride	20	both	0µM Hg (II) chloride	16000000000	16000000000	1	pQBR103	0	0
E	SBW25(pQBR103+pQBR57) with 0µM Hg (II) chloride	20	both	0µM Hg (II) chloride	16000000000	16000000000	1	pQBR103 + pQBR57	1	16000000000
E	SBW25(pQBR103+pQBR57) with 0µM Hg (II) chloride	20	both	0µM Hg (II) chloride	16000000000	16000000000	1	pQBR57	0	0
E	SBW25(pQBR103+pQBR57) with 0µM Hg (II) chloride	30	both	0µM Hg (II) chloride	15100000000	15100000000	1	pQBR103	0.166667	2516666672
E	SBW25(pQBR103+pQBR57) with 0µM Hg (II) chloride	30	both	0µM Hg (II) chloride	15100000000	15100000000	1	pQBR103 + pQBR57	0.833333	12583333328
E	SBW25(pQBR103+pQBR57) with 0µM Hg (II) chloride	30	both	0µM Hg (II) chloride	15100000000	15100000000	1	Tn5042	0	0
E	SBW25(pQBR103+pQBR57) with 0µM Hg (II) chloride	30	both	0µM Hg (II) chloride	15100000000	15100000000	1	pQBR57	0	0
E	SBW25(pQBR103+pQBR57) with 0µM Hg (II) chloride	40	both	0µM Hg (II) chloride	19800000000	18607228913	0.939759	pQBR103 + pQBR57	0.833333	15506024088
E	SBW25(pQBR103+pQBR57) with 0µM Hg (II) chloride	40	both	0µM Hg (II) chloride	19800000000	18607228913	0.939759	pQBR57	0	0
E	SBW25(pQBR103+pQBR57) with 0µM Hg (II) chloride	40	both	0µM Hg (II) chloride	19800000000	18607228913	0.939759	Tn5042	0	0
E	SBW25(pQBR103+pQBR57) with 0µM Hg (II) chloride	40	both	0µM Hg (II) chloride	19800000000	18607228913	0.939759	pQBR103	0.166667	3101204825
E	SBW25(pQBR103) with 40µM Hg (II) chloride	0	pQBR103	40µM Hg (II) chloride	3340000000	3340000000	1	pQBR57	0	0
E	SBW25(pQBR103) with 40µM Hg (II) chloride	0	pQBR103	40µM Hg (II) chloride	3340000000	3340000000	1	Tn5042	0	0
E	SBW25(pQBR103) with 40µM Hg (II) chloride	0	pQBR103	40µM Hg (II) chloride	3340000000	3340000000	1	pQBR103 + pQBR57	0	0
E	SBW25(pQBR103) with 40µM Hg (II) chloride	0	pQBR103	40µM Hg (II) chloride	3340000000	3340000000	1	pQBR103	1	3340000000
E	SBW25(pQBR103) with 40µM Hg (II) chloride	10	pQBR103	40µM Hg (II) chloride	9400000000	9400000000	1	Tn5042	0	0
E	SBW25(pQBR103) with 40µM Hg (II) chloride	10	pQBR103	40µM Hg (II) chloride	9400000000	9400000000	1	pQBR57	0	0
E	SBW25(pQBR103) with 40µM Hg (II) chloride	10	pQBR103	40µM Hg (II) chloride	9400000000	9400000000	1	pQBR103 + pQBR57	0	0
E	SBW25(pQBR103) with 40µM Hg (II) chloride	10	pQBR103	40µM Hg (II) chloride	9400000000	9400000000	1	pQBR103	1	9400000000
E	SBW25(pQBR103) with 40µM Hg (II) chloride	20	pQBR103	40µM Hg (II) chloride	8200000000	8200000000	1	pQBR103 + pQBR57	0	0
E	SBW25(pQBR103) with 40µM Hg (II) chloride	20	pQBR103	40µM Hg (II) chloride	8200000000	8200000000	1	Tn5042	0	0
E	SBW25(pQBR103) with 40µM Hg (II) chloride	20	pQBR103	40µM Hg (II) chloride	8200000000	8200000000	1	pQBR103	1	8200000000
E	SBW25(pQBR103) with 40µM Hg (II) chloride	20	pQBR103	40µM Hg (II) chloride	8200000000	8200000000	1	pQBR57	0	0
E	SBW25(pQBR103) with 40µM Hg (II) chloride	30	pQBR103	40µM Hg (II) chloride	7000000000	7000000000	1	pQBR103	1	7000000000
E	SBW25(pQBR103) with 40µM Hg (II) chloride	30	pQBR103	40µM Hg (II) chloride	7000000000	7000000000	1	Tn5042	0	0
E	SBW25(pQBR103) with 40µM Hg (II) chloride	30	pQBR103	40µM Hg (II) chloride	7000000000	7000000000	1	pQBR57	0	0
E	SBW25(pQBR103) with 40µM Hg (II) chloride	30	pQBR103	40µM Hg (II) chloride	7000000000	7000000000	1	pQBR103 + pQBR57	0	0
E	SBW25(pQBR103) with 40µM Hg (II) chloride	40	pQBR103	40µM Hg (II) chloride	3250000000	3250000000	1	Tn5042	0	0
E	SBW25(pQBR103) with 40µM Hg (II) chloride	40	pQBR103	40µM Hg (II) chloride	3250000000	3250000000	1	pQBR103 + pQBR57	0	0
E	SBW25(pQBR103) with 40µM Hg (II) chloride	40	pQBR103	40µM Hg (II) chloride	3250000000	3250000000	1	pQBR103	1	3250000000
E	SBW25(pQBR103) with 40µM Hg (II) chloride	40	pQBR103	40µM Hg (II) chloride	3250000000	3250000000	1	pQBR57	0	0
E	SBW25(pQBR57) with 40µM Hg (II) chloride	0	pQBR57	40µM Hg (II) chloride	5080000000	5080000000	1	pQBR57	1	5080000000
E	SBW25(pQBR57) with 40µM Hg (II) chloride	0	pQBR57	40µM Hg (II) chloride	5080000000	5080000000	1	pQBR103	0	0
E	SBW25(pQBR57) with 40µM Hg (II) chloride	0	pQBR57	40µM Hg (II) chloride	5080000000	5080000000	1	pQBR103 + pQBR57	0	0
E	SBW25(pQBR57) with 40µM Hg (II) chloride	0	pQBR57	40µM Hg (II) chloride	5080000000	5080000000	1	Tn5042	0	0
E	SBW25(pQBR57) with 40µM Hg (II) chloride	10	pQBR57	40µM Hg (II) chloride	13000000000	13000000000	1	pQBR103 + pQBR57	0	0
E	SBW25(pQBR57) with 40µM Hg (II) chloride	10	pQBR57	40µM Hg (II) chloride	13000000000	13000000000	1	pQBR103	0	0
E	SBW25(pQBR57) with 40µM Hg (II) chloride	10	pQBR57	40µM Hg (II) chloride	13000000000	13000000000	1	pQBR57	1	13000000000
E	SBW25(pQBR57) with 40µM Hg (II) chloride	10	pQBR57	40µM Hg (II) chloride	13000000000	13000000000	1	Tn5042	0	0
E	SBW25(pQBR57) with 40µM Hg (II) chloride	20	pQBR57	40µM Hg (II) chloride	11600000000	11600000000	1	pQBR57	1	11600000000
E	SBW25(pQBR57) with 40µM Hg (II) chloride	20	pQBR57	40µM Hg (II) chloride	11600000000	11600000000	1	pQBR103	0	0
E	SBW25(pQBR57) with 40µM Hg (II) chloride	20	pQBR57	40µM Hg (II) chloride	11600000000	11600000000	1	pQBR103 + pQBR57	0	0
E	SBW25(pQBR57) with 40µM Hg (II) chloride	20	pQBR57	40µM Hg (II) chloride	11600000000	11600000000	1	Tn5042	0	0
E	SBW25(pQBR57) with 40µM Hg (II) chloride	30	pQBR57	40µM Hg (II) chloride	8500000000	8500000000	1	pQBR103 + pQBR57	0	0
E	SBW25(pQBR57) with 40µM Hg (II) chloride	30	pQBR57	40µM Hg (II) chloride	8500000000	8500000000	1	pQBR57	1	8500000000
E	SBW25(pQBR57) with 40µM Hg (II) chloride	30	pQBR57	40µM Hg (II) chloride	8500000000	8500000000	1	Tn5042	0	0
E	SBW25(pQBR57) with 40µM Hg (II) chloride	30	pQBR57	40µM Hg (II) chloride	8500000000	8500000000	1	pQBR103	0	0
E	SBW25(pQBR57) with 40µM Hg (II) chloride	40	pQBR57	40µM Hg (II) chloride	3800000000	3675409837	0.967213	pQBR57	0.958333	3522267759
E	SBW25(pQBR57) with 40µM Hg (II) chloride	40	pQBR57	40µM Hg (II) chloride	3800000000	3675409837	0.967213	pQBR103	0	0
E	SBW25(pQBR57) with 40µM Hg (II) chloride	40	pQBR57	40µM Hg (II) chloride	3800000000	3675409837	0.967213	Tn5042	0.0416667	1.53142e+08
E	SBW25(pQBR57) with 40µM Hg (II) chloride	40	pQBR57	40µM Hg (II) chloride	3800000000	3675409837	0.967213	pQBR103 + pQBR57	0	0
E	SBW25(pQBR103+pQBR57) with 40µM Hg (II) chloride	0	both	40µM Hg (II) chloride	5120000000	5120000000	1	pQBR57	0	0
E	SBW25(pQBR103+pQBR57) with 40µM Hg (II) chloride	0	both	40µM Hg (II) chloride	5120000000	5120000000	1	pQBR103 + pQBR57	1	5120000000
E	SBW25(pQBR103+pQBR57) with 40µM Hg (II) chloride	0	both	40µM Hg (II) chloride	5120000000	5120000000	1	pQBR103	0	0
E	SBW25(pQBR103+pQBR57) with 40µM Hg (II) chloride	0	both	40µM Hg (II) chloride	5120000000	5120000000	1	Tn5042	0	0
E	SBW25(pQBR103+pQBR57) with 40µM Hg (II) chloride	10	both	40µM Hg (II) chloride	4860000000	4860000000	1	Tn5042	0	0
E	SBW25(pQBR103+pQBR57) with 40µM Hg (II) chloride	10	both	40µM Hg (II) chloride	4860000000	4860000000	1	pQBR57	0	0
E	SBW25(pQBR103+pQBR57) with 40µM Hg (II) chloride	10	both	40µM Hg (II) chloride	4860000000	4860000000	1	pQBR103 + pQBR57	1	4860000000
E	SBW25(pQBR103+pQBR57) with 40µM Hg (II) chloride	10	both	40µM Hg (II) chloride	4860000000	4860000000	1	pQBR103	0	0
E	SBW25(pQBR103+pQBR57) with 40µM Hg (II) chloride	20	both	40µM Hg (II) chloride	2840000000	2840000000	1	pQBR103	0.541667	1538333334
E	SBW25(pQBR103+pQBR57) with 40µM Hg (II) chloride	20	both	40µM Hg (II) chloride	2840000000	2840000000	1	pQBR57	0.0416667	1.18333e+08
E	SBW25(pQBR103+pQBR57) with 40µM Hg (II) chloride	20	both	40µM Hg (II) chloride	2840000000	2840000000	1	Tn5042	0	0
E	SBW25(pQBR103+pQBR57) with 40µM Hg (II) chloride	20	both	40µM Hg (II) chloride	2840000000	2840000000	1	pQBR103 + pQBR57	0.416667	1183333334
E	SBW25(pQBR103+pQBR57) with 40µM Hg (II) chloride	30	both	40µM Hg (II) chloride	5250000000	5250000000	1	pQBR103	0.875	4593750000
E	SBW25(pQBR103+pQBR57) with 40µM Hg (II) chloride	30	both	40µM Hg (II) chloride	5250000000	5250000000	1	pQBR103 + pQBR57	0.125	656250000
E	SBW25(pQBR103+pQBR57) with 40µM Hg (II) chloride	30	both	40µM Hg (II) chloride	5250000000	5250000000	1	pQBR57	0	0
E	SBW25(pQBR103+pQBR57) with 40µM Hg (II) chloride	30	both	40µM Hg (II) chloride	5250000000	5250000000	1	Tn5042	0	0
E	SBW25(pQBR103+pQBR57) with 40µM Hg (II) chloride	40	both	40µM Hg (II) chloride	12300000000	12300000000	1	pQBR57	0	0
E	SBW25(pQBR103+pQBR57) with 40µM Hg (II) chloride	40	both	40µM Hg (II) chloride	12300000000	12300000000	1	pQBR103 + pQBR57	0	0
E	SBW25(pQBR103+pQBR57) with 40µM Hg (II) chloride	40	both	40µM Hg (II) chloride	12300000000	12300000000	1	pQBR103	1	12300000000
E	SBW25(pQBR103+pQBR57) with 40µM Hg (II) chloride	40	both	40µM Hg (II) chloride	12300000000	12300000000	1	Tn5042	0	0
F	SBW25(pQBR103) with 0µM Hg (II) chloride	0	pQBR103	0µM Hg (II) chloride	2900000000	2900000000	1	pQBR103	1	2900000000
F	SBW25(pQBR103) with 0µM Hg (II) chloride	0	pQBR103	0µM Hg (II) chloride	2900000000	2900000000	1	Tn5042	0	0
F	SBW25(pQBR103) with 0µM Hg (II) chloride	0	pQBR103	0µM Hg (II) chloride	2900000000	2900000000	1	pQBR103 + pQBR57	0	0
F	SBW25(pQBR103) with 0µM Hg (II) chloride	0	pQBR103	0µM Hg (II) chloride	2900000000	2900000000	1	pQBR57	0	0
F	SBW25(pQBR103) with 0µM Hg (II) chloride	10	pQBR103	0µM Hg (II) chloride	13400000000	7162068971	0.534483	pQBR103	1	7162068971
F	SBW25(pQBR103) with 0µM Hg (II) chloride	10	pQBR103	0µM Hg (II) chloride	13400000000	7162068971	0.534483	Tn5042	0	0
F	SBW25(pQBR103) with 0µM Hg (II) chloride	10	pQBR103	0µM Hg (II) chloride	13400000000	7162068971	0.534483	pQBR103 + pQBR57	0	0
F	SBW25(pQBR103) with 0µM Hg (II) chloride	10	pQBR103	0µM Hg (II) chloride	13400000000	7162068971	0.534483	pQBR57	0	0
F	SBW25(pQBR103) with 0µM Hg (II) chloride	20	pQBR103	0µM Hg (II) chloride	15600000000	10210909098	0.654545	Tn5042	0	0
F	SBW25(pQBR103) with 0µM Hg (II) chloride	20	pQBR103	0µM Hg (II) chloride	15600000000	10210909098	0.654545	pQBR57	0	0
F	SBW25(pQBR103) with 0µM Hg (II) chloride	20	pQBR103	0µM Hg (II) chloride	15600000000	10210909098	0.654545	pQBR103	1	10210909098
F	SBW25(pQBR103) with 0µM Hg (II) chloride	20	pQBR103	0µM Hg (II) chloride	15600000000	10210909098	0.654545	pQBR103 + pQBR57	0	0
F	SBW25(pQBR103) with 0µM Hg (II) chloride	30	pQBR103	0µM Hg (II) chloride	7500000000	4573170735	0.609756	pQBR57	0	0
F	SBW25(pQBR103) with 0µM Hg (II) chloride	30	pQBR103	0µM Hg (II) chloride	7500000000	4573170735	0.609756	pQBR103	1	4573170735
F	SBW25(pQBR103) with 0µM Hg (II) chloride	30	pQBR103	0µM Hg (II) chloride	7500000000	4573170735	0.609756	pQBR103 + pQBR57	0	0
F	SBW25(pQBR103) with 0µM Hg (II) chloride	30	pQBR103	0µM Hg (II) chloride	7500000000	4573170735	0.609756	Tn5042	0	0
F	SBW25(pQBR103) with 0µM Hg (II) chloride	40	pQBR103	0µM Hg (II) chloride	13600000000	11374545450	0.836364	Tn5042	0	0
F	SBW25(pQBR103) with 0µM Hg (II) chloride	40	pQBR103	0µM Hg (II) chloride	13600000000	11374545450	0.836364	pQBR57	0	0
F	SBW25(pQBR103) with 0µM Hg (II) chloride	40	pQBR103	0µM Hg (II) chloride	13600000000	11374545450	0.836364	pQBR103 + pQBR57	0	0
F	SBW25(pQBR103) with 0µM Hg (II) chloride	40	pQBR103	0µM Hg (II) chloride	13600000000	11374545450	0.836364	pQBR103	1	11374545450
F	SBW25(pQBR57) with 0µM Hg (II) chloride	0	pQBR57	0µM Hg (II) chloride	4000000000	4000000000	1	pQBR103	0	0
F	SBW25(pQBR57) with 0µM Hg (II) chloride	0	pQBR57	0µM Hg (II) chloride	4000000000	4000000000	1	Tn5042	0	0
F	SBW25(pQBR57) with 0µM Hg (II) chloride	0	pQBR57	0µM Hg (II) chloride	4000000000	4000000000	1	pQBR57	1	4000000000
F	SBW25(pQBR57) with 0µM Hg (II) chloride	0	pQBR57	0µM Hg (II) chloride	4000000000	4000000000	1	pQBR103 + pQBR57	0	0
F	SBW25(pQBR57) with 0µM Hg (II) chloride	10	pQBR57	0µM Hg (II) chloride	11600000000	11095652172	0.956522	pQBR103	0	0
F	SBW25(pQBR57) with 0µM Hg (II) chloride	10	pQBR57	0µM Hg (II) chloride	11600000000	11095652172	0.956522	pQBR103 + pQBR57	0	0
F	SBW25(pQBR57) with 0µM Hg (II) chloride	10	pQBR57	0µM Hg (II) chloride	11600000000	11095652172	0.956522	pQBR57	1	11095652172
F	SBW25(pQBR57) with 0µM Hg (II) chloride	10	pQBR57	0µM Hg (II) chloride	11600000000	11095652172	0.956522	Tn5042	0	0
F	SBW25(pQBR57) with 0µM Hg (II) chloride	20	pQBR57	0µM Hg (II) chloride	24600000000	24600000000	1	pQBR57	1	24600000000
F	SBW25(pQBR57) with 0µM Hg (II) chloride	20	pQBR57	0µM Hg (II) chloride	24600000000	24600000000	1	pQBR103 + pQBR57	0	0
F	SBW25(pQBR57) with 0µM Hg (II) chloride	20	pQBR57	0µM Hg (II) chloride	24600000000	24600000000	1	pQBR103	0	0
F	SBW25(pQBR57) with 0µM Hg (II) chloride	20	pQBR57	0µM Hg (II) chloride	24600000000	24600000000	1	Tn5042	0	0
F	SBW25(pQBR57) with 0µM Hg (II) chloride	30	pQBR57	0µM Hg (II) chloride	7000000000	7000000000	1	pQBR103 + pQBR57	0	0
F	SBW25(pQBR57) with 0µM Hg (II) chloride	30	pQBR57	0µM Hg (II) chloride	7000000000	7000000000	1	pQBR103	0	0
F	SBW25(pQBR57) with 0µM Hg (II) chloride	30	pQBR57	0µM Hg (II) chloride	7000000000	7000000000	1	pQBR57	1	7000000000
F	SBW25(pQBR57) with 0µM Hg (II) chloride	30	pQBR57	0µM Hg (II) chloride	7000000000	7000000000	1	Tn5042	0	0
F	SBW25(pQBR57) with 0µM Hg (II) chloride	40	pQBR57	0µM Hg (II) chloride	16600000000	16600000000	1	pQBR103	0	0
F	SBW25(pQBR57) with 0µM Hg (II) chloride	40	pQBR57	0µM Hg (II) chloride	16600000000	16600000000	1	Tn5042	0	0
F	SBW25(pQBR57) with 0µM Hg (II) chloride	40	pQBR57	0µM Hg (II) chloride	16600000000	16600000000	1	pQBR57	1	16600000000
F	SBW25(pQBR57) with 0µM Hg (II) chloride	40	pQBR57	0µM Hg (II) chloride	16600000000	16600000000	1	pQBR103 + pQBR57	0	0
F	SBW25(pQBR103+pQBR57) with 0µM Hg (II) chloride	0	both	0µM Hg (II) chloride	4040000000	4040000000	1	pQBR103 + pQBR57	1	4040000000
F	SBW25(pQBR103+pQBR57) with 0µM Hg (II) chloride	0	both	0µM Hg (II) chloride	4040000000	4040000000	1	pQBR57	0	0
F	SBW25(pQBR103+pQBR57) with 0µM Hg (II) chloride	0	both	0µM Hg (II) chloride	4040000000	4040000000	1	pQBR103	0	0
F	SBW25(pQBR103+pQBR57) with 0µM Hg (II) chloride	0	both	0µM Hg (II) chloride	4040000000	4040000000	1	Tn5042	0	0
F	SBW25(pQBR103+pQBR57) with 0µM Hg (II) chloride	10	both	0µM Hg (II) chloride	12800000000	12800000000	1	Tn5042	0	0
F	SBW25(pQBR103+pQBR57) with 0µM Hg (II) chloride	10	both	0µM Hg (II) chloride	12800000000	12800000000	1	pQBR57	0	0
F	SBW25(pQBR103+pQBR57) with 0µM Hg (II) chloride	10	both	0µM Hg (II) chloride	12800000000	12800000000	1	pQBR103 + pQBR57	1	12800000000
F	SBW25(pQBR103+pQBR57) with 0µM Hg (II) chloride	10	both	0µM Hg (II) chloride	12800000000	12800000000	1	pQBR103	0	0
F	SBW25(pQBR103+pQBR57) with 0µM Hg (II) chloride	20	both	0µM Hg (II) chloride	8800000000	8800000000	1	pQBR57	0	0
F	SBW25(pQBR103+pQBR57) with 0µM Hg (II) chloride	20	both	0µM Hg (II) chloride	8800000000	8800000000	1	pQBR103 + pQBR57	0.875	7700000000
F	SBW25(pQBR103+pQBR57) with 0µM Hg (II) chloride	20	both	0µM Hg (II) chloride	8800000000	8800000000	1	pQBR103	0.125	1100000000
F	SBW25(pQBR103+pQBR57) with 0µM Hg (II) chloride	20	both	0µM Hg (II) chloride	8800000000	8800000000	1	Tn5042	0	0
F	SBW25(pQBR103+pQBR57) with 0µM Hg (II) chloride	30	both	0µM Hg (II) chloride	15000000000	14785714290	0.985714	pQBR103 + pQBR57	0.666667	9857142865
F	SBW25(pQBR103+pQBR57) with 0µM Hg (II) chloride	30	both	0µM Hg (II) chloride	15000000000	14785714290	0.985714	pQBR57	0.0416667	6.16071e+08
F	SBW25(pQBR103+pQBR57) with 0µM Hg (II) chloride	30	both	0µM Hg (II) chloride	15000000000	14785714290	0.985714	pQBR103	0.291667	4312500006
F	SBW25(pQBR103+pQBR57) with 0µM Hg (II) chloride	30	both	0µM Hg (II) chloride	15000000000	14785714290	0.985714	Tn5042	0	0
F	SBW25(pQBR103+pQBR57) with 0µM Hg (II) chloride	40	both	0µM Hg (II) chloride	16400000000	15917647054	0.970588	pQBR57	0	0
F	SBW25(pQBR103+pQBR57) with 0µM Hg (II) chloride	40	both	0µM Hg (II) chloride	16400000000	15917647054	0.970588	pQBR103	0.125	1989705882
F	SBW25(pQBR103+pQBR57) with 0µM Hg (II) chloride	40	both	0µM Hg (II) chloride	16400000000	15917647054	0.970588	pQBR103 + pQBR57	0.875	13927941172
F	SBW25(pQBR103+pQBR57) with 0µM Hg (II) chloride	40	both	0µM Hg (II) chloride	16400000000	15917647054	0.970588	Tn5042	0	0
F	SBW25(pQBR103) with 40µM Hg (II) chloride	0	pQBR103	40µM Hg (II) chloride	3180000000	3180000000	1	pQBR103 + pQBR57	0	0
F	SBW25(pQBR103) with 40µM Hg (II) chloride	0	pQBR103	40µM Hg (II) chloride	3180000000	3180000000	1	Tn5042	0	0
F	SBW25(pQBR103) with 40µM Hg (II) chloride	0	pQBR103	40µM Hg (II) chloride	3180000000	3180000000	1	pQBR57	0	0
F	SBW25(pQBR103) with 40µM Hg (II) chloride	0	pQBR103	40µM Hg (II) chloride	3180000000	3180000000	1	pQBR103	1	3180000000
F	SBW25(pQBR103) with 40µM Hg (II) chloride	10	pQBR103	40µM Hg (II) chloride	10200000000	10200000000	1	pQBR57	0	0
F	SBW25(pQBR103) with 40µM Hg (II) chloride	10	pQBR103	40µM Hg (II) chloride	10200000000	10200000000	1	pQBR103	1	10200000000
F	SBW25(pQBR103) with 40µM Hg (II) chloride	10	pQBR103	40µM Hg (II) chloride	10200000000	10200000000	1	pQBR103 + pQBR57	0	0
F	SBW25(pQBR103) with 40µM Hg (II) chloride	10	pQBR103	40µM Hg (II) chloride	10200000000	10200000000	1	Tn5042	0	0
F	SBW25(pQBR103) with 40µM Hg (II) chloride	20	pQBR103	40µM Hg (II) chloride	15000000000	15000000000	1	pQBR57	0	0
F	SBW25(pQBR103) with 40µM Hg (II) chloride	20	pQBR103	40µM Hg (II) chloride	15000000000	15000000000	1	Tn5042	0	0
F	SBW25(pQBR103) with 40µM Hg (II) chloride	20	pQBR103	40µM Hg (II) chloride	15000000000	15000000000	1	pQBR103 + pQBR57	0	0
F	SBW25(pQBR103) with 40µM Hg (II) chloride	20	pQBR103	40µM Hg (II) chloride	15000000000	15000000000	1	pQBR103	1	15000000000
F	SBW25(pQBR103) with 40µM Hg (II) chloride	30	pQBR103	40µM Hg (II) chloride	5300000000	5300000000	1	pQBR103 + pQBR57	0	0
F	SBW25(pQBR103) with 40µM Hg (II) chloride	30	pQBR103	40µM Hg (II) chloride	5300000000	5300000000	1	pQBR57	0	0
F	SBW25(pQBR103) with 40µM Hg (II) chloride	30	pQBR103	40µM Hg (II) chloride	5300000000	5300000000	1	pQBR103	1	5300000000
F	SBW25(pQBR103) with 40µM Hg (II) chloride	30	pQBR103	40µM Hg (II) chloride	5300000000	5300000000	1	Tn5042	0	0
F	SBW25(pQBR103) with 40µM Hg (II) chloride	40	pQBR103	40µM Hg (II) chloride	12600000000	12600000000	1	Tn5042	0	0
F	SBW25(pQBR103) with 40µM Hg (II) chloride	40	pQBR103	40µM Hg (II) chloride	12600000000	12600000000	1	pQBR57	0	0
F	SBW25(pQBR103) with 40µM Hg (II) chloride	40	pQBR103	40µM Hg (II) chloride	12600000000	12600000000	1	pQBR103	1	12600000000
F	SBW25(pQBR103) with 40µM Hg (II) chloride	40	pQBR103	40µM Hg (II) chloride	12600000000	12600000000	1	pQBR103 + pQBR57	0	0
F	SBW25(pQBR57) with 40µM Hg (II) chloride	0	pQBR57	40µM Hg (II) chloride	4960000000	4960000000	1	Tn5042	0	0
F	SBW25(pQBR57) with 40µM Hg (II) chloride	0	pQBR57	40µM Hg (II) chloride	4960000000	4960000000	1	pQBR103	0	0
F	SBW25(pQBR57) with 40µM Hg (II) chloride	0	pQBR57	40µM Hg (II) chloride	4960000000	4960000000	1	pQBR103 + pQBR57	0	0
F	SBW25(pQBR57) with 40µM Hg (II) chloride	0	pQBR57	40µM Hg (II) chloride	4960000000	4960000000	1	pQBR57	1	4960000000
F	SBW25(pQBR57) with 40µM Hg (II) chloride	10	pQBR57	40µM Hg (II) chloride	14200000000	14200000000	1	pQBR57	1	14200000000
F	SBW25(pQBR57) with 40µM Hg (II) chloride	10	pQBR57	40µM Hg (II) chloride	14200000000	14200000000	1	Tn5042	0	0
F	SBW25(pQBR57) with 40µM Hg (II) chloride	10	pQBR57	40µM Hg (II) chloride	14200000000	14200000000	1	pQBR103 + pQBR57	0	0
F	SBW25(pQBR57) with 40µM Hg (II) chloride	10	pQBR57	40µM Hg (II) chloride	14200000000	14200000000	1	pQBR103	0	0
F	SBW25(pQBR57) with 40µM Hg (II) chloride	20	pQBR57	40µM Hg (II) chloride	16200000000	16200000000	1	pQBR57	0.958333	15524999995
F	SBW25(pQBR57) with 40µM Hg (II) chloride	20	pQBR57	40µM Hg (II) chloride	16200000000	16200000000	1	pQBR103 + pQBR57	0	0
F	SBW25(pQBR57) with 40µM Hg (II) chloride	20	pQBR57	40µM Hg (II) chloride	16200000000	16200000000	1	Tn5042	0.0416667	6.75e+08
F	SBW25(pQBR57) with 40µM Hg (II) chloride	20	pQBR57	40µM Hg (II) chloride	16200000000	16200000000	1	pQBR103	0	0
F	SBW25(pQBR57) with 40µM Hg (II) chloride	30	pQBR57	40µM Hg (II) chloride	9250000000	9250000000	1	pQBR57	1	9250000000
F	SBW25(pQBR57) with 40µM Hg (II) chloride	30	pQBR57	40µM Hg (II) chloride	9250000000	9250000000	1	Tn5042	0	0
F	SBW25(pQBR57) with 40µM Hg (II) chloride	30	pQBR57	40µM Hg (II) chloride	9250000000	9250000000	1	pQBR103	0	0
F	SBW25(pQBR57) with 40µM Hg (II) chloride	30	pQBR57	40µM Hg (II) chloride	9250000000	9250000000	1	pQBR103 + pQBR57	0	0
F	SBW25(pQBR57) with 40µM Hg (II) chloride	40	pQBR57	40µM Hg (II) chloride	12200000000	12200000000	1	pQBR57	1	12200000000
F	SBW25(pQBR57) with 40µM Hg (II) chloride	40	pQBR57	40µM Hg (II) chloride	12200000000	12200000000	1	pQBR103 + pQBR57	0	0
F	SBW25(pQBR57) with 40µM Hg (II) chloride	40	pQBR57	40µM Hg (II) chloride	12200000000	12200000000	1	Tn5042	0	0
F	SBW25(pQBR57) with 40µM Hg (II) chloride	40	pQBR57	40µM Hg (II) chloride	12200000000	12200000000	1	pQBR103	0	0
F	SBW25(pQBR103+pQBR57) with 40µM Hg (II) chloride	0	both	40µM Hg (II) chloride	3160000000	3160000000	1	pQBR103 + pQBR57	1	3160000000
F	SBW25(pQBR103+pQBR57) with 40µM Hg (II) chloride	0	both	40µM Hg (II) chloride	3160000000	3160000000	1	pQBR57	0	0
F	SBW25(pQBR103+pQBR57) with 40µM Hg (II) chloride	0	both	40µM Hg (II) chloride	3160000000	3160000000	1	Tn5042	0	0
F	SBW25(pQBR103+pQBR57) with 40µM Hg (II) chloride	0	both	40µM Hg (II) chloride	3160000000	3160000000	1	pQBR103	0	0
F	SBW25(pQBR103+pQBR57) with 40µM Hg (II) chloride	10	both	40µM Hg (II) chloride	10700000000	10700000000	1	pQBR103 + pQBR57	1	10700000000
F	SBW25(pQBR103+pQBR57) with 40µM Hg (II) chloride	10	both	40µM Hg (II) chloride	10700000000	10700000000	1	pQBR103	0	0
F	SBW25(pQBR103+pQBR57) with 40µM Hg (II) chloride	10	both	40µM Hg (II) chloride	10700000000	10700000000	1	pQBR57	0	0
F	SBW25(pQBR103+pQBR57) with 40µM Hg (II) chloride	10	both	40µM Hg (II) chloride	10700000000	10700000000	1	Tn5042	0	0
F	SBW25(pQBR103+pQBR57) with 40µM Hg (II) chloride	20	both	40µM Hg (II) chloride	8400000000	8400000000	1	Tn5042	0	0
F	SBW25(pQBR103+pQBR57) with 40µM Hg (II) chloride	20	both	40µM Hg (II) chloride	8400000000	8400000000	1	pQBR103	0.708333	5949999997
F	SBW25(pQBR103+pQBR57) with 40µM Hg (II) chloride	20	both	40µM Hg (II) chloride	8400000000	8400000000	1	pQBR103 + pQBR57	0.291667	2450000003
F	SBW25(pQBR103+pQBR57) with 40µM Hg (II) chloride	20	both	40µM Hg (II) chloride	8400000000	8400000000	1	pQBR57	0	0
F	SBW25(pQBR103+pQBR57) with 40µM Hg (II) chloride	30	both	40µM Hg (II) chloride	8150000000	8150000000	1	pQBR57	0	0
F	SBW25(pQBR103+pQBR57) with 40µM Hg (II) chloride	30	both	40µM Hg (II) chloride	8150000000	8150000000	1	pQBR103	1	8150000000
F	SBW25(pQBR103+pQBR57) with 40µM Hg (II) chloride	30	both	40µM Hg (II) chloride	8150000000	8150000000	1	Tn5042	0	0
F	SBW25(pQBR103+pQBR57) with 40µM Hg (II) chloride	30	both	40µM Hg (II) chloride	8150000000	8150000000	1	pQBR103 + pQBR57	0	0
F	SBW25(pQBR103+pQBR57) with 40µM Hg (II) chloride	40	both	40µM Hg (II) chloride	8350000000	8350000000	1	pQBR103	1	8350000000
F	SBW25(pQBR103+pQBR57) with 40µM Hg (II) chloride	40	both	40µM Hg (II) chloride	8350000000	8350000000	1	Tn5042	0	0
F	SBW25(pQBR103+pQBR57) with 40µM Hg (II) chloride	40	both	40µM Hg (II) chloride	8350000000	8350000000	1	pQBR57	0	0
F	SBW25(pQBR103+pQBR57) with 40µM Hg (II) chloride	40	both	40µM Hg (II) chloride	8350000000	8350000000	1	pQBR103 + pQBR57	0	0

## Sheet: Fitness Compensated background 
REFERENCE STRAIN	REFERENCE STRAIN GENETIC BACKGROUND	REFERENCE STRAIN PLASMID TREATMENT	COMPETITOR	REPLICATE	CFU/ml REFERENCE STRAIN START	CFU/ml COMPETITOR STRAIN START	CFU/ml COMPETITOR STRAIN START	CFU/ml REFERENCE STRAIN START	CFU/ml COMPETITOR STRAIN END	CFU/ml REFERENCE STRAIN END	REFERENCE STRAIN RELATIVE FITNESS
SBW25 WT (pQBR103)	SBW25 WT	(pQBR103)	SBW25 lacZ	A	20	42	21000000	10000000	4450000000	2700000000	1.04524
SBW25 WT (pQBR103 + pQBR57)	SBW25 WT	(pQBR103 + pQBR57)	SBW25 lacZ	A	20	41	20500000	10000000	6550000000	1100000000	0.815094
SBW25 delta gacS (pQBR103 + pQBR57)	SBW25 delta gacS	(pQBR103 + pQBR57)	SBW25 lacZ	A	9	54	27000000	4500000	3400000000	1850000000	1.24467
SBW25 delta PFLU4242 (pQBR103)	SBW25 delta PFLU4242	(pQBR103)	SBW25 lacZ	A	20	41	20500000	10000000	4150000000	3250000000	1.08914
SBW25 delta PFLU4242 (pQBR57)	SBW25 delta PFLU4242	(pQBR57)	SBW25 lacZ	A	24	32	16000000	12000000	4300000000	3950000000	1.03625
SBW25 delta PFLU4242 (pQBR103 + pQBR57)	SBW25 delta PFLU4242	(pQBR103 + pQBR57)	SBW25 lacZ	A	21	72	36000000	10500000	4900000000	2300000000	1.09684
SBW25 WT (pQBR103)	SBW25 WT	(pQBR103)	SBW25 lacZ	B	15	33	16500000	7500000	4900000000	3400000000	1.07429
SBW25 WT (pQBR57)	SBW25 WT	(pQBR57)	SBW25 lacZ	B	22	29	14500000	11000000	6250000000	1750000000	0.835694
SBW25 WT (pQBR103 + pQBR57)	SBW25 WT	(pQBR103 + pQBR57)	SBW25 lacZ	B	21	47	23500000	10500000	7050000000	950000000	0.789842
SBW25 delta gacS (pQBR103)	SBW25 delta gacS	(pQBR103)	SBW25 lacZ	B	36	41	20500000	18000000	6400000000	4200000000	0.949307
SBW25 delta gacS (pQBR57)	SBW25 delta gacS	(pQBR57)	SBW25 lacZ	B	39	34	17000000	19500000	4050000000	2450000000	0.883099
SBW25 delta gacS (pQBR103 + pQBR57)	SBW25 delta gacS	(pQBR103 + pQBR57)	SBW25 lacZ	B	11	36	18000000	5500000	4850000000	2500000000	1.09344
SBW25 delta PFLU4242 (pQBR103)	SBW25 delta PFLU4242	(pQBR103)	SBW25 lacZ	B	34	30	15000000	17000000	4150000000	3100000000	0.925861
SBW25 delta PFLU4242 (pQBR57)	SBW25 delta PFLU4242	(pQBR57)	SBW25 lacZ	B	22	42	21000000	11000000	3950000000	3450000000	1.09763
SBW25 delta PFLU4242 (pQBR103 + pQBR57)	SBW25 delta PFLU4242	(pQBR103 + pQBR57)	SBW25 lacZ	B	20	26	13000000	10000000	5100000000	2250000000	0.906909
SBW25 WT (pQBR103)	SBW25 WT	(pQBR103)	SBW25 lacZ	C	24	34	17000000	12000000	4150000000	3100000000	1.0103
SBW25 WT (pQBR57)	SBW25 WT	(pQBR57)	SBW25 lacZ	C	17	35	17500000	8500000	2450000000	350000000	0.752355
SBW25 WT (pQBR103 + pQBR57)	SBW25 WT	(pQBR103 + pQBR57)	SBW25 lacZ	C	20	43	21500000	10000000	2950000000	350000000	0.72241
SBW25 delta gacS (pQBR103)	SBW25 delta gacS	(pQBR103)	SBW25 lacZ	C	27	36	18000000	13500000	2750000000	1950000000	0.988847
SBW25 delta gacS (pQBR57)	SBW25 delta gacS	(pQBR57)	SBW25 lacZ	C	25	41	20500000	12500000	3300000000	2500000000	1.04272
SBW25 delta gacS (pQBR103 + pQBR57)	SBW25 delta gacS	(pQBR103 + pQBR57)	SBW25 lacZ	C	16	48	24000000	8000000	4100000000	2800000000	1.13952
SBW25 delta PFLU4242 (pQBR103)	SBW25 delta PFLU4242	(pQBR103)	SBW25 lacZ	C	32	46	23000000	16000000	3400000000	1200000000	0.864183
SBW25 delta PFLU4242 (pQBR57)	SBW25 delta PFLU4242	(pQBR57)	SBW25 lacZ	C	42	50	25000000	21000000	2050000000	1400000000	0.953023
SBW25 delta PFLU4242 (pQBR103 + pQBR57)	SBW25 delta PFLU4242	(pQBR103 + pQBR57)	SBW25 lacZ	C	38	65	32500000	19000000	2450000000	1300000000	0.977578
SBW25 WT (pQBR103)	SBW25 WT	(pQBR103)	SBW25 lacZ	D	24	64	32000000	12000000	6400000000	300000000	0.607528
SBW25 WT (pQBR57)	SBW25 WT	(pQBR57)	SBW25 lacZ	D	51	80	40000000	25500000	4400000000	550000000	0.653389
SBW25 WT (pQBR103 + pQBR57)	SBW25 WT	(pQBR103 + pQBR57)	SBW25 lacZ	D	30	90	45000000	15000000	5650000000	300000000	0.619882
SBW25 delta gacS (pQBR103)	SBW25 delta gacS	(pQBR103)	SBW25 lacZ	D	50	81	40500000	25000000	4400000000	2600000000	0.990685
SBW25 delta gacS (pQBR57)	SBW25 delta gacS	(pQBR57)	SBW25 lacZ	D	60	59	29500000	30000000	3650000000	1950000000	0.866398
SBW25 delta gacS (pQBR103 + pQBR57)	SBW25 delta gacS	(pQBR103 + pQBR57)	SBW25 lacZ	D	40	82	41000000	20000000	3300000000	1100000000	0.913226
SBW25 delta PFLU4242 (pQBR103)	SBW25 delta PFLU4242	(pQBR103)	SBW25 lacZ	D	46	50	25000000	23000000	2500000000	1400000000	0.8922
SBW25 delta PFLU4242 (pQBR57)	SBW25 delta PFLU4242	(pQBR57)	SBW25 lacZ	D	72	70	35000000	36000000	3350000000	1850000000	0.863649
SBW25 delta PFLU4242 (pQBR103 + pQBR57)	SBW25 delta PFLU4242	(pQBR103 + pQBR57)	SBW25 lacZ	D	52	83	41500000	26000000	2900000000	1600000000	0.970069
SBW25 WT (pQBR103)	SBW25 WT	(pQBR103)	SBW25 lacZ	E	20	56	28000000	10000000	5950000000	150000000	0.505333
SBW25 WT (pQBR57)	SBW25 WT	(pQBR57)	SBW25 lacZ	E	43	88	44000000	21500000	6100000000	900000000	0.757188
SBW25 WT (pQBR103 + pQBR57)	SBW25 WT	(pQBR103 + pQBR57)	SBW25 lacZ	E	53	71	35500000	26500000	5850000000	650000000	0.626844
SBW25 delta gacS (pQBR103)	SBW25 delta gacS	(pQBR103)	SBW25 lacZ	E	48	54	27000000	24000000	4100000000	1750000000	0.853951
SBW25 delta gacS (pQBR57)	SBW25 delta gacS	(pQBR57)	SBW25 lacZ	E	38	41	20500000	19000000	3600000000	2050000000	0.90575
SBW25 delta gacS (pQBR103 + pQBR57)	SBW25 delta gacS	(pQBR103 + pQBR57)	SBW25 lacZ	E	41	53	26500000	20500000	4000000000	2150000000	0.927424
SBW25 delta PFLU4242 (pQBR103)	SBW25 delta PFLU4242	(pQBR103)	SBW25 lacZ	E	28	59	29500000	14000000	2450000000	950000000	0.954282
SBW25 delta PFLU4242 (pQBR57)	SBW25 delta PFLU4242	(pQBR57)	SBW25 lacZ	E	39	46	23000000	19500000	3900000000	3400000000	1.00543
SBW25 delta PFLU4242 (pQBR103 + pQBR57)	SBW25 delta PFLU4242	(pQBR103 + pQBR57)	SBW25 lacZ	E	39	55	27500000	19500000	1850000000	500000000	0.77082
SBW25 WT (pQBR103)	SBW25 WT	(pQBR103)	SBW25 lacZ	F	7	39	19500000	3500000	5700000000	100000000	0.590441
SBW25 WT (pQBR57)	SBW25 WT	(pQBR57)	SBW25 lacZ	F	32	35	17500000	16000000	1350000000	250000000	0.632556
SBW25 WT (pQBR103 + pQBR57)	SBW25 WT	(pQBR103 + pQBR57)	SBW25 lacZ	F	31	50	25000000	15500000	4500000000	350000000	0.600254
SBW25 delta gacS (pQBR103)	SBW25 delta gacS	(pQBR103)	SBW25 lacZ	F	21	66	33000000	10500000	3550000000	2000000000	1.12213
SBW25 delta gacS (pQBR57)	SBW25 delta gacS	(pQBR57)	SBW25 lacZ	F	13	57	28500000	6500000	4450000000	300000000	0.758695
SBW25 delta gacS (pQBR103 + pQBR57)	SBW25 delta gacS	(pQBR103 + pQBR57)	SBW25 lacZ	F	5	60	30000000	2500000	6150000000	400000000	0.953441
SBW25 delta PFLU4242 (pQBR103)	SBW25 delta PFLU4242	(pQBR103)	SBW25 lacZ	F	68	47	23500000	34000000	3050000000	2650000000	0.895201
SBW25 delta PFLU4242 (pQBR57)	SBW25 delta PFLU4242	(pQBR57)	SBW25 lacZ	F	45	52	26000000	22500000	2350000000	2300000000	1.02733
SBW25 delta PFLU4242 (pQBR103 + pQBR57)	SBW25 delta PFLU4242	(pQBR103 + pQBR57)	SBW25 lacZ	F	36	70	35000000	18000000	2450000000	1200000000	0.988516

## Sheet: Head to head competitions
REPLICATE	REFERENCE STRAIN	COMPETITOR	MERCURY	COMPETITION TREATMENT	CFU/ml REFERENCE STRAIN START	CFU/ml COMPETITOR STRAIN START	CFU/ml REFERENCE STRAIN END	CFU/ml COMPETITOR STRAIN END	REFERENCE STRAIN RELATIVE FITNESS	REFERENCE STRAIN NORMALISED FITNESS
A	SBW25 lacZ Both Plasmids	SBW25(pQBR103+pQBR57)	0 µM Hg (II) chloride	Both no Mercury	7850000	7225000	560000000	245000000	1.21106	0.0568393
A	SBW25 lacZ Both Plasmids	SBW25(pQBR103+pQBR57)	40 µM Hg (II) chloride	Both Mercury	7850000	7225000	370000000	155000000	1.25673	0.117703
A	SBW25 lacZ Both Plasmids	SBW25(pQBR103)	0 µM Hg (II) chloride	pQBR103 no Mercury	2300000	1100000	500000000	1150000000	0.774099	-0.380121
A	SBW25 lacZ Both Plasmids	SBW25(pQBR103)	40 µM Hg (II) chloride	pQBR103 Mercury	2300000	1100000	515000000	1285000000	0.766119	-0.372911
A	SBW25 lacZ Both Plasmids	SBW25(pQBR57)	0 µM Hg (II) chloride	pQBR57 no Mercury	10000000	12250000	800000000	1800000000	0.878159	-0.276061
A	SBW25 lacZ Both Plasmids	SBW25(pQBR57)	40 µM Hg (II) chloride	pQBR57 Mercury	10000000	12250000	550000000	1100000000	0.891006	-0.248025
B	SBW25 lacZ Both Plasmids	SBW25(pQBR103+pQBR57)	0 µM Hg (II) chloride	Both no Mercury	3550000	2775000	1085000000	490000000	1.10604	-0.0481785
B	SBW25 lacZ Both Plasmids	SBW25(pQBR103+pQBR57)	40 µM Hg (II) chloride	Both Mercury	3550000	2775000	560000000	255000000	1.11954	-0.0194941
B	SBW25 lacZ Both Plasmids	SBW25(pQBR103)	0 µM Hg (II) chloride	pQBR103 no Mercury	2800000	1675000	650000000	815000000	0.880398	-0.273822
B	SBW25 lacZ Both Plasmids	SBW25(pQBR103)	40 µM Hg (II) chloride	pQBR103 Mercury	2800000	1675000	225000000	520000000	0.76446	-0.374571
B	SBW25 lacZ Both Plasmids	SBW25(pQBR57)	0 µM Hg (II) chloride	pQBR57 no Mercury	3250000	4000000	370000000	585000000	0.949759	-0.204462
B	SBW25 lacZ Both Plasmids	SBW25(pQBR57)	40 µM Hg (II) chloride	pQBR57 Mercury	3250000	4000000	85000000	130000000	0.937596	-0.201434
C	SBW25 lacZ Both Plasmids	SBW25(pQBR103+pQBR57)	0 µM Hg (II) chloride	Both no Mercury	6750000	8000000	525000000	175000000	1.41114	0.256921
C	SBW25 lacZ Both Plasmids	SBW25(pQBR103+pQBR57)	40 µM Hg (II) chloride	Both Mercury	6750000	8000000	985000000	475000000	1.22019	0.0811593
C	SBW25 lacZ Both Plasmids	SBW25(pQBR103)	0 µM Hg (II) chloride	pQBR103 no Mercury	5225000	2525000	880000000	790000000	0.892212	-0.262008
C	SBW25 lacZ Both Plasmids	SBW25(pQBR103)	40 µM Hg (II) chloride	pQBR103 Mercury	5225000	2525000	1000000000	2500000000	0.761735	-0.377295
D	SBW25 lacZ Both Plasmids	SBW25(pQBR103+pQBR57)	0 µM Hg (II) chloride	Both no Mercury	5750000	2500000	275000000	120000000	0.999062	-0.155158
D	SBW25 lacZ Both Plasmids	SBW25(pQBR103+pQBR57)	40 µM Hg (II) chloride	Both Mercury	5750000	2500000	115000000	55000000	0.969166	-0.169865
D	SBW25 lacZ Both Plasmids	SBW25(pQBR103)	0 µM Hg (II) chloride	pQBR103 no Mercury	1750000	1300000	95000000	130000000	0.867343	-0.286877
D	SBW25 lacZ Both Plasmids	SBW25(pQBR103)	40 µM Hg (II) chloride	pQBR103 Mercury	1750000	1300000	400000000	655000000	0.872969	-0.266061
D	SBW25 lacZ Both Plasmids	SBW25(pQBR57)	0 µM Hg (II) chloride	pQBR57 no Mercury	7500000	4250000	495000000	690000000	0.823152	-0.331068
D	SBW25 lacZ Both Plasmids	SBW25(pQBR57)	40 µM Hg (II) chloride	pQBR57 Mercury	7500000	4250000	235000000	510000000	0.719517	-0.419513
E	SBW25 lacZ Both Plasmids	SBW25(pQBR103+pQBR57)	0 µM Hg (II) chloride	Both no Mercury	4250000	2250000	710000000	270000000	1.06911	-0.085112
E	SBW25 lacZ Both Plasmids	SBW25(pQBR103+pQBR57)	40 µM Hg (II) chloride	Both Mercury	4250000	2250000	510000000	270000000	1	-0.13903
E	SBW25 lacZ Both Plasmids	SBW25(pQBR103)	0 µM Hg (II) chloride	pQBR103 no Mercury	4675000	1850000	365000000	450000000	0.79316	-0.36106
E	SBW25 lacZ Both Plasmids	SBW25(pQBR103)	40 µM Hg (II) chloride	pQBR103 Mercury	4675000	1850000	90000000	130000000	0.695517	-0.443513
F	SBW25 lacZ Both Plasmids	SBW25(pQBR103+pQBR57)	0 µM Hg (II) chloride	Both no Mercury	6300000	5075000	1115000000	625000000	1.07534	-0.0788819
F	SBW25 lacZ Both Plasmids	SBW25(pQBR103+pQBR57)	40 µM Hg (II) chloride	Both Mercury	6300000	5075000	220000000	120000000	1.12327	-0.0157636
F	SBW25 lacZ Both Plasmids	SBW25(pQBR103)	0 µM Hg (II) chloride	pQBR103 no Mercury	5250000	3000000	420000000	460000000	0.870726	-0.283494
F	SBW25 lacZ Both Plasmids	SBW25(pQBR103)	40 µM Hg (II) chloride	pQBR103 Mercury	5250000	3000000	225000000	525000000	0.727595	-0.411435
F	SBW25 lacZ Both Plasmids	SBW25(pQBR57)	0 µM Hg (II) chloride	pQBR57 no Mercury	8500000	7500000	740000000	985000000	0.915708	-0.238512
F	SBW25 lacZ Both Plasmids	SBW25(pQBR57)	40 µM Hg (II) chloride	pQBR57 Mercury	8500000	7500000	110000000	300000000	0.69409	-0.44494
G	SBW25 lacZ Both Plasmids	SBW25(pQBR103+pQBR57)	0 µM Hg (II) chloride	Both no Mercury	6250000	4500000	3050000000	1200000000	1.10818	-0.0460361
G	SBW25 lacZ Both Plasmids	SBW25(pQBR103+pQBR57)	40 µM Hg (II) chloride	Both Mercury	6250000	4500000	985000000	435000000	1.10693	-0.0321033
G	SBW25 lacZ Both Plasmids	SBW25(pQBR103)	0 µM Hg (II) chloride	pQBR103 no Mercury	4600000	2675000	1150000000	1350000000	0.887137	-0.267083
G	SBW25 lacZ Both Plasmids	SBW25(pQBR103)	40 µM Hg (II) chloride	pQBR103 Mercury	4600000	2675000	600000000	1400000000	0.77806	-0.36097
G	SBW25 lacZ Both Plasmids	SBW25(pQBR57)	0 µM Hg (II) chloride	pQBR57 no Mercury	1300000	2300000	1550000000	1650000000	1.07726	-0.0769613
G	SBW25 lacZ Both Plasmids	SBW25(pQBR57)	40 µM Hg (II) chloride	pQBR57 Mercury	1300000	2300000	600000000	950000000	1.01843	-0.1206
H	SBW25 lacZ Both Plasmids	SBW25(pQBR103+pQBR57)	0 µM Hg (II) chloride	Both no Mercury	4725000	3200000	1850000000	850000000	1.06951	-0.0847142
H	SBW25 lacZ Both Plasmids	SBW25(pQBR103+pQBR57)	40 µM Hg (II) chloride	Both Mercury	4725000	3200000	715000000	310000000	1.09752	-0.0415116
H	SBW25 lacZ Both Plasmids	SBW25(pQBR103)	0 µM Hg (II) chloride	pQBR103 no Mercury	5300000	2550000	2450000000	2300000000	0.901767	-0.252453
H	SBW25 lacZ Both Plasmids	SBW25(pQBR103)	40 µM Hg (II) chloride	pQBR103 Mercury	5300000	2550000	300000000	1050000000	0.670394	-0.468636
H	SBW25 lacZ Both Plasmids	SBW25(pQBR57)	0 µM Hg (II) chloride	pQBR57 no Mercury	5500000	5250000	1400000000	2100000000	0.924562	-0.229658
H	SBW25 lacZ Both Plasmids	SBW25(pQBR57)	40 µM Hg (II) chloride	pQBR57 Mercury	5500000	5250000	550000000	850000000	0.905281	-0.23375
I	SBW25 lacZ Both Plasmids	SBW25(pQBR103+pQBR57)	0 µM Hg (II) chloride	Both no Mercury	12250000	11000000	2100000000	650000000	1.26111	0.10689
I	SBW25 lacZ Both Plasmids	SBW25(pQBR103+pQBR57)	40 µM Hg (II) chloride	Both Mercury	12250000	11000000	735000000	385000000	1.1516	0.0125714
I	SBW25 lacZ Both Plasmids	SBW25(pQBR103)	0 µM Hg (II) chloride	pQBR103 no Mercury	5250000	3750000	1015000000	1015000000	0.939925	-0.214295
I	SBW25 lacZ Both Plasmids	SBW25(pQBR103)	40 µM Hg (II) chloride	pQBR103 Mercury	5250000	3750000	900000000	1550000000	0.853909	-0.285121
I	SBW25 lacZ Both Plasmids	SBW25(pQBR57)	0 µM Hg (II) chloride	pQBR57 no Mercury	7750000	8250000	450000000	1200000000	0.815596	-0.338625
I	SBW25 lacZ Both Plasmids	SBW25(pQBR57)	40 µM Hg (II) chloride	pQBR57 Mercury	7750000	8250000	385000000	620000000	0.904166	-0.234864
J	SBW25 lacZ Both Plasmids	SBW25(pQBR103+pQBR57)	0 µM Hg (II) chloride	Both no Mercury	3525000	2800000	1300000000	350000000	1.22408	0.0698592
J	SBW25 lacZ Both Plasmids	SBW25(pQBR103+pQBR57)	40 µM Hg (II) chloride	Both Mercury	3525000	2800000	1155000000	400000000	1.1673	0.0282725
J	SBW25 lacZ Both Plasmids	SBW25(pQBR103)	0 µM Hg (II) chloride	pQBR103 no Mercury	5500000	3000000	780000000	775000000	0.892028	-0.262192
J	SBW25 lacZ Both Plasmids	SBW25(pQBR103)	40 µM Hg (II) chloride	pQBR103 Mercury	5500000	3000000	665000000	1155000000	0.80545	-0.33358
J	SBW25 lacZ Both Plasmids	SBW25(pQBR57)	0 µM Hg (II) chloride	pQBR57 no Mercury	7750000	7750000	1550000000	2450000000	0.920462	-0.233758
J	SBW25 lacZ Both Plasmids	SBW25(pQBR57)	40 µM Hg (II) chloride	pQBR57 Mercury	7750000	7750000	1300000000	2450000000	0.889905	-0.249125
K	SBW25 lacZ Both Plasmids	SBW25(pQBR103+pQBR57)	0 µM Hg (II) chloride	Both no Mercury	4500000	5000000	1650000000	950000000	1.1253	-0.0289245
K	SBW25 lacZ Both Plasmids	SBW25(pQBR103+pQBR57)	40 µM Hg (II) chloride	Both Mercury	4500000	5000000	1010000000	435000000	1.21221	0.073182
K	SBW25 lacZ Both Plasmids	SBW25(pQBR103)	0 µM Hg (II) chloride	pQBR103 no Mercury	1450000	1200000	1200000000	550000000	1.09644	-0.0577848
K	SBW25 lacZ Both Plasmids	SBW25(pQBR103)	40 µM Hg (II) chloride	pQBR103 Mercury	1450000	1200000	370000000	715000000	0.867288	-0.271742
K	SBW25 lacZ Both Plasmids	SBW25(pQBR57)	0 µM Hg (II) chloride	pQBR57 no Mercury	3500000	7250000	350000000	1100000000	0.916988	-0.237233
K	SBW25 lacZ Both Plasmids	SBW25(pQBR57)	40 µM Hg (II) chloride	pQBR57 Mercury	3500000	7250000	505000000	855000000	1.04228	-0.0967469
L	SBW25 lacZ Both Plasmids	SBW25(pQBR103+pQBR57)	0 µM Hg (II) chloride	Both no Mercury	6500000	8750000	900000000	550000000	1.19072	0.0364956
L	SBW25 lacZ Both Plasmids	SBW25(pQBR103+pQBR57)	40 µM Hg (II) chloride	Both Mercury	6500000	8750000	1250000000	600000000	1.24391	0.10488
L	SBW25 lacZ Both Plasmids	SBW25(pQBR103)	0 µM Hg (II) chloride	pQBR103 no Mercury	4375000	2350000	1450000000	1400000000	0.908229	-0.245991
L	SBW25 lacZ Both Plasmids	SBW25(pQBR103)	40 µM Hg (II) chloride	pQBR103 Mercury	4375000	2350000	400000000	1250000000	0.719441	-0.419589
L	SBW25 lacZ Both Plasmids	SBW25(pQBR57)	0 µM Hg (II) chloride	pQBR57 no Mercury	10000000	10750000	550000000	900000000	0.905103	-0.249117
L	SBW25 lacZ Both Plasmids	SBW25(pQBR57)	40 µM Hg (II) chloride	pQBR57 Mercury	10000000	10750000	500000000	850000000	0.895132	-0.243898

## Sheet: Called sequence variants
TREATMENT CODE	TREATMENT	BIOLOGICAL REPLICATE	CLONE	CHROMOSOME	POSITION	GENE NAME	ID	POSITION END	POSITION START	SIZE	MUTATION TYPE	REFERENCE SEQUENCE	ACTUAL SEQUENCE
1	pQBR103 no mercury	A	40A1-3	AM181176	1816145	PFLU_1654	PFLU_1654	NA	NA	NA	SNP	C	T
1	pQBR103 no mercury	A	40A1-3	AM181176	4174383	PFLU_3777	PFLU_3777	NA	NA	NA	SNP	C	T
1	pQBR103 no mercury	A	40A1-3	AM181176	4879756	PFLU_4414	PFLU_4414	4879775	4879757	19	DEL	AGTGCTGACGGGCGCGGCAG	A
1	pQBR103 no mercury	B	40B1-22	AM181176	4173635	PFLU_3777	PFLU_3777	4173709	4173636	74	DEL	CCCCGCCGCGCATGCGAAACAGCTGGAACTGGTGAGCCTGGTCTACCGCGACACGCCGCTGGCGTTGGTGGGCGA	C
1	pQBR103 no mercury	B	40B1-22	AM181176	4907428	PFLU_4443	PFLU_4443	NA	NA	NA	SNP	T	G
1	pQBR103 no mercury	C	40C1-13	AM181176	82840	cycA	PFLU_0082	NA	NA	NA	SNP	A	G
1	pQBR103 no mercury	C	40C1-13	AM181176	89650	algB	PFLU_0088	NA	NA	NA	SNP	C	T
1	pQBR103 no mercury	C	40C1-13	AM181176	144301	PFLU_0132	PFLU_0132	NA	NA	NA	SNP	C	T
1	pQBR103 no mercury	C	40C1-13	AM181176	188663	PFLU_0167-PFLU_0170	PFLU_0167-PFLU_0170	NA	NA	NA	INS	T	TG
1	pQBR103 no mercury	C	40C1-13	AM181176	210524	PFLU_0185	PFLU_0185	NA	NA	NA	SNP	T	C
1	pQBR103 no mercury	C	40C1-13	AM181176	353894	PFLU_0320-PFLU_0321	PFLU_0320-PFLU_0321	NA	NA	NA	SNP	C	T
1	pQBR103 no mercury	C	40C1-13	AM181176	514156	PFLU_0458	PFLU_0458	NA	NA	NA	SNP	A	G
1	pQBR103 no mercury	C	40C1-13	AM181176	530555	PFLU_0468-PFLU_0469	PFLU_0468-PFLU_0469	NA	NA	NA	SNP	T	C
1	pQBR103 no mercury	C	40C1-13	AM181176	600869	PFLU_0528	PFLU_0528	NA	NA	NA	SNP	A	G
1	pQBR103 no mercury	C	40C1-13	AM181176	614369	PFLU_0541	PFLU_0541	NA	NA	NA	INS	T	TG
1	pQBR103 no mercury	C	40C1-13	AM181176	642719	PFLU_0567	PFLU_0567	NA	NA	NA	SNP	G	A
1	pQBR103 no mercury	C	40C1-13	AM181176	649057	PFLU_0574	PFLU_0574	NA	NA	NA	SNP	C	T
1	pQBR103 no mercury	C	40C1-13	AM181176	706584	PFLU_0621	PFLU_0621	NA	NA	NA	SNP	G	A
1	pQBR103 no mercury	C	40C1-13	AM181176	782788	PFLU_0683	PFLU_0683	NA	NA	NA	SNP	A	G
1	pQBR103 no mercury	C	40C1-13	AM181176	813488	ropE	PFLU_0708	NA	NA	NA	SNP	C	T
1	pQBR103 no mercury	C	40C1-13	AM181176	1008557	PFLU_0902	PFLU_0902	NA	NA	NA	SNP	C	T
1	pQBR103 no mercury	C	40C1-13	AM181176	1076657	PFLU_0969	PFLU_0969	NA	NA	NA	SNP	C	T
1	pQBR103 no mercury	C	40C1-13	AM181176	1124068	PFLU_1013	PFLU_1013	NA	NA	NA	INS	C	CG
1	pQBR103 no mercury	C	40C1-13	AM181176	1124075	PFLU_1013	PFLU_1013	NA	NA	NA	SNP	A	G
1	pQBR103 no mercury	C	40C1-13	AM181176	1151270	fecA	PFLU_1040	NA	NA	NA	SNP	G	A
1	pQBR103 no mercury	C	40C1-13	AM181176	1300647	mutS	PFLU_1164	NA	NA	NA	SNP	T	G
1	pQBR103 no mercury	C	40C1-13	AM181176	1437212	surE	PFLU_1299	NA	NA	NA	SNP	G	A
1	pQBR103 no mercury	C	40C1-13	AM181176	1464662	PFLU_1325	PFLU_1325	NA	NA	NA	SNP	A	G
1	pQBR103 no mercury	C	40C1-13	AM181176	1568003	PFLU_1420	PFLU_1420	NA	NA	NA	INS	A	AG
1	pQBR103 no mercury	C	40C1-13	AM181176	1942201	PFLU_1776-phnC	PFLU_1776-PFLU_1777	1942202	1942202	1	DEL	AG	A
1	pQBR103 no mercury	C	40C1-13	AM181176	1954872	PFLU_1792-PFLU_1793	PFLU_1792-PFLU_1793	NA	NA	NA	SNP	C	T
1	pQBR103 no mercury	C	40C1-13	AM181176	1964152	PFLU_1800	PFLU_1800	NA	NA	NA	SNP	A	G
1	pQBR103 no mercury	C	40C1-13	AM181176	2028054	PFLU_1858	PFLU_1858	NA	NA	NA	SNP	C	T
1	pQBR103 no mercury	C	40C1-13	AM181176	2096518	PFLU_1920	PFLU_1920	NA	NA	NA	SNP	C	T
1	pQBR103 no mercury	C	40C1-13	AM181176	2336566	topB	PFLU_2157	NA	NA	NA	SNP	A	G
1	pQBR103 no mercury	C	40C1-13	AM181176	2409751	PFLU_2221	PFLU_2221	NA	NA	NA	SNP	G	A
1	pQBR103 no mercury	C	40C1-13	AM181176	2428688	PFLU_2239	PFLU_2239	NA	NA	NA	INS	A	AG
1	pQBR103 no mercury	C	40C1-13	AM181176	2578902	PFLU_2367	PFLU_2367	NA	NA	NA	SNP	A	G
1	pQBR103 no mercury	C	40C1-13	AM181176	2763299	pvdI	PFLU_2543	NA	NA	NA	SNP	A	G
1	pQBR103 no mercury	C	40C1-13	AM181176	2899711	PFLU_2630	PFLU_2630	NA	NA	NA	SNP	C	T
1	pQBR103 no mercury	C	40C1-13	AM181176	2942371	PFLU_2667	PFLU_2667	NA	NA	NA	SNP	A	G
1	pQBR103 no mercury	C	40C1-13	AM181176	3026992	PFLU_2744	PFLU_2744	NA	NA	NA	SNP	C	T
1	pQBR103 no mercury	C	40C1-13	AM181176	3066843	PFLU_2774	PFLU_2774	NA	NA	NA	SNP	C	T
1	pQBR103 no mercury	C	40C1-13	AM181176	3119846	PFLU_2836	PFLU_2836	NA	NA	NA	SNP	C	T
1	pQBR103 no mercury	C	40C1-13	AM181176	3122096	PFLU_2841	PFLU_2841	NA	NA	NA	SNP	A	G
1	pQBR103 no mercury	C	40C1-13	AM181176	3261900	PFLU_2994	PFLU_2994	NA	NA	NA	SNP	C	T
1	pQBR103 no mercury	C	40C1-13	AM181176	3332649	PFLU_3053-PFLU_3054	PFLU_3053-PFLU_3054	NA	NA	NA	INS	G	GC
1	pQBR103 no mercury	C	40C1-13	AM181176	3445414	PFLU_3152	PFLU_3152	NA	NA	NA	INS	A	AC
1	pQBR103 no mercury	C	40C1-13	AM181176	3588479	PFLU_3246	PFLU_3246	NA	NA	NA	SNP	G	A
1	pQBR103 no mercury	C	40C1-13	AM181176	3698491	PFLU_3342-PFLU_3342A	PFLU_3342-PFLU_3342A	NA	NA	NA	INS	A	AC
1	pQBR103 no mercury	C	40C1-13	AM181176	3869834	PFLU_3498-PFLU_3499	PFLU_3498-PFLU_3499	NA	NA	NA	INS	G	GC
1	pQBR103 no mercury	C	40C1-13	AM181176	3966560	PFLU_3578	PFLU_3578	NA	NA	NA	SNP	T	C
1	pQBR103 no mercury	C	40C1-13	AM181176	3983216	PFLU_3595	PFLU_3595	NA	NA	NA	SNP	T	C
1	pQBR103 no mercury	C	40C1-13	AM181176	4012817	PFLU_3619	PFLU_3619	NA	NA	NA	SNP	G	A
1	pQBR103 no mercury	C	40C1-13	AM181176	4021475	PFLU_3633	PFLU_3633	NA	NA	NA	SNP	T	C
1	pQBR103 no mercury	C	40C1-13	AM181176	4281822	PFLU_3882	PFLU_3882	NA	NA	NA	SNP	G	A
1	pQBR103 no mercury	C	40C1-13	AM181176	4410558	PFLU_3992	PFLU_3992	NA	NA	NA	SNP	G	A
1	pQBR103 no mercury	C	40C1-13	AM181176	4639106	PFLU_4198	PFLU_4198	NA	NA	NA	SNP	T	C
1	pQBR103 no mercury	C	40C1-13	AM181176	4684939	PFLU_4242	PFLU_4242	NA	NA	NA	INS	G	GC
1	pQBR103 no mercury	C	40C1-13	AM181176	4957114	PFLU_4490	PFLU_4490	NA	NA	NA	SNP	G	A
1	pQBR103 no mercury	C	40C1-13	AM181176	5124113	PFLU_4645	PFLU_4645	NA	NA	NA	INS	G	GC
1	pQBR103 no mercury	C	40C1-13	AM181176	5242828	PFLU_4761	PFLU_4761	NA	NA	NA	SNP	T	C
1	pQBR103 no mercury	C	40C1-13	AM181176	5394271	PFLU_4915	PFLU_4915	NA	NA	NA	INS	G	GC
1	pQBR103 no mercury	C	40C1-13	AM181176	5514693	PFLU_5021	PFLU_5021	NA	NA	NA	INS	G	GC
1	pQBR103 no mercury	C	40C1-13	AM181176	5538789	PFLU_5040	PFLU_5040	NA	NA	NA	SNP	G	A
1	pQBR103 no mercury	C	40C1-13	AM181176	5656589	PFLU_5158	PFLU_5158	NA	NA	NA	SNP	T	C
1	pQBR103 no mercury	C	40C1-13	AM181176	5810946	PFLU_5294-PFLU_5295	PFLU_5294-PFLU_5295	5810947	5810947	1	DEL	CG	C
1	pQBR103 no mercury	C	40C1-13	AM181176	5857463	PFLU_5329	PFLU_5329	NA	NA	NA	SNP	T	C
1	pQBR103 no mercury	C	40C1-13	AM181176	5857742	PFLU_5329	PFLU_5329	NA	NA	NA	SNP	T	C
1	pQBR103 no mercury	C	40C1-13	AM181176	5885716	PFLU_5356	PFLU_5356	NA	NA	NA	SNP	T	C
1	pQBR103 no mercury	C	40C1-13	AM181176	5895182	PFLU_5362	PFLU_5362	NA	NA	NA	SNP	T	C
1	pQBR103 no mercury	C	40C1-13	AM181176	5928433	PFLU_5397	PFLU_5397	NA	NA	NA	SNP	A	G
1	pQBR103 no mercury	C	40C1-13	AM181176	6037764	rpsM	PFLU_5505	NA	NA	NA	SNP	G	A
1	pQBR103 no mercury	C	40C1-13	AM181176	6204333	PFLU_5660-PFLU_5661	PFLU_5660-PFLU_5661	NA	NA	NA	INS	G	GC
1	pQBR103 no mercury	C	40C1-13	AM181176	6220373	PFLU_5675	PFLU_5675	NA	NA	NA	SNP	T	C
1	pQBR103 no mercury	C	40C1-13	AM181176	6362624	PFLU_5809	PFLU_5809	NA	NA	NA	SNP	G	A
1	pQBR103 no mercury	C	40C1-13	AM235768	174899	pQBR0167	pQBR0167	NA	NA	NA	SNP	T	C
1	pQBR103 no mercury	C	40C1-13	AM235768	349856	pQBR0395	pQBR0395	NA	NA	NA	SNP	T	C
1	pQBR103 no mercury	D	40D1-5	AM181176	210647	PFLU_0185	PFLU_0185	NA	NA	NA	SNP	T	A
1	pQBR103 no mercury	D	40D1-5	AM181176	329995	wssB	PFLU_0301	330000	329995	6	DEL	CGCCGTG	C
1	pQBR103 no mercury	D	40D1-5	AM181176	1359542	wspF	PFLU_1224	1359545	1359543	3	DEL	AGCG	A
1	pQBR103 no mercury	D	40D1-5	AM181176	1360130	wspR	PFLU_1225	NA	NA	NA	SNP	T	G
1	pQBR103 no mercury	D	40D1-5	AM181176	1371333	ppc	PFLU_1239	NA	NA	NA	SNP	C	T
1	pQBR103 no mercury	D	40D1-5	AM181176	4172596	PFLU_3777	PFLU_3777	4172597	4172597	1	DEL	TG	T
1	pQBR103 no mercury	E	40E1-2	AM181176	212006	PFLU_0185	PFLU_0185	NA	NA	NA	SNP	C	T
1	pQBR103 no mercury	E	40E1-2	AM181176	329356	wssB	PFLU_0301	329365	329357	9	DEL	CGCTTACCTG	C
1	pQBR103 no mercury	E	40E1-2	AM181176	1358755	wspF	PFLU_1224	1358770	1358756	15	DEL	CGGACCTGATCCTGAT	C
1	pQBR103 no mercury	E	40E1-2	AM181176	1701015	fadB	PFLU_1553	NA	NA	NA	SNP	A	G
1	pQBR103 no mercury	E	40E1-2	AM181176	4175175	PFLU_3777	PFLU_3777	NA	NA	NA	SNP	A	C
1	pQBR103 no mercury	F	40F1-8	AM181176	209037	PFLU_0183-PFLU_0184	PFLU_0183-PFLU_0184	NA	NA	NA	SNP	A	G
1	pQBR103 no mercury	F	40F1-8	AM181176	212245	PFLU_0185	PFLU_0185	NA	NA	NA	SNP	C	T
1	pQBR103 no mercury	F	40F1-8	AM181176	337139	wssE	PFLU_0304	NA	NA	NA	INS	T	TG
1	pQBR103 no mercury	F	40F1-8	AM181176	463647	gltD	PFLU_0415	NA	NA	NA	SNP	C	T
1	pQBR103 no mercury	F	40F1-8	AM181176	513967	PFLU_0458	PFLU_0458	NA	NA	NA	SNP	T	C
1	pQBR103 no mercury	F	40F1-8	AM181176	519427	aceE1	PFLU_0460	NA	NA	NA	SNP	A	G
1	pQBR103 no mercury	F	40F1-8	AM181176	547191	msbA-hldE	PFLU_0481-PFLU_0482	NA	NA	NA	SNP	C	T
1	pQBR103 no mercury	F	40F1-8	AM181176	587112	mutL	PFLU_0518	NA	NA	NA	SNP	G	A
1	pQBR103 no mercury	F	40F1-8	AM181176	587844	mutL	PFLU_0518	NA	NA	NA	INS	G	GACCCGTCGGTGGTGGACGTCAACGTGC
1	pQBR103 no mercury	F	40F1-8	AM181176	650866	cbpA	PFLU_0575	NA	NA	NA	INS	C	CG
1	pQBR103 no mercury	F	40F1-8	AM181176	685309	PFLU_0604	PFLU_0604	NA	NA	NA	SNP	C	T
1	pQBR103 no mercury	F	40F1-8	AM181176	723722	PFLU_0634-PFLU_0635	PFLU_0634-PFLU_0635	NA	NA	NA	SNP	C	T
1	pQBR103 no mercury	F	40F1-8	AM181176	880388	PFLU_0779	PFLU_0779	NA	NA	NA	SNP	C	T
1	pQBR103 no mercury	F	40F1-8	AM181176	915141	PFLU_0809	PFLU_0809	NA	NA	NA	INS	G	GC
1	pQBR103 no mercury	F	40F1-8	AM181176	1051277	ftsW	PFLU_0946	NA	NA	NA	SNP	A	G
1	pQBR103 no mercury	F	40F1-8	AM181176	1205852	PFLU_1087	PFLU_1087	NA	NA	NA	SNP	G	A
1	pQBR103 no mercury	F	40F1-8	AM181176	1312261	PFLU_1178	PFLU_1178	NA	NA	NA	SNP	C	T
1	pQBR103 no mercury	F	40F1-8	AM181176	1358551	wspE	PFLU_1223	NA	NA	NA	SNP	A	G
1	pQBR103 no mercury	F	40F1-8	AM181176	1576735	PFLU_1433-phaG	PFLU_1433-PFLU_1434	1576736	1576736	1	DEL	GT	G
1	pQBR103 no mercury	F	40F1-8	AM181176	1612613	nadB	PFLU_1465	NA	NA	NA	SNP	T	C
1	pQBR103 no mercury	F	40F1-8	AM181176	1671309	PFLU_1526	PFLU_1526	1671310	1671310	1	DEL	CG	C
1	pQBR103 no mercury	F	40F1-8	AM181176	1693685	PFLU_1548	PFLU_1548	NA	NA	NA	SNP	C	T
1	pQBR103 no mercury	F	40F1-8	AM181176	1735438	PFLU_1583	PFLU_1583	NA	NA	NA	SNP	T	C
1	pQBR103 no mercury	F	40F1-8	AM181176	1818088	PFLU_1656	PFLU_1656	NA	NA	NA	INS	G	GA
1	pQBR103 no mercury	F	40F1-8	AM181176	1824664	PFLU_1661	PFLU_1661	NA	NA	NA	SNP	A	G
1	pQBR103 no mercury	F	40F1-8	AM181176	1825459	PFLU_1662	PFLU_1662	NA	NA	NA	SNP	A	G
1	pQBR103 no mercury	F	40F1-8	AM181176	1828039	PFLU_1665	PFLU_1665	NA	NA	NA	SNP	C	T
1	pQBR103 no mercury	F	40F1-8	AM181176	1854549	PFLU_1686	PFLU_1686	NA	NA	NA	SNP	T	C
1	pQBR103 no mercury	F	40F1-8	AM181176	1854574	PFLU_1686	PFLU_1686	NA	NA	NA	SNP	G	C
1	pQBR103 no mercury	F	40F1-8	AM181176	1854595	PFLU_1686	PFLU_1686	NA	NA	NA	SNP	A	C
1	pQBR103 no mercury	F	40F1-8	AM181176	1854618	PFLU_1686	PFLU_1686	NA	NA	NA	SNP	C	T
1	pQBR103 no mercury	F	40F1-8	AM181176	1854622	PFLU_1686	PFLU_1686	NA	NA	NA	SNP	C	T
1	pQBR103 no mercury	F	40F1-8	AM181176	2000519	PFLU_1833-PFLU_1834	PFLU_1833-PFLU_1834	NA	NA	NA	INS	A	AGG
1	pQBR103 no mercury	F	40F1-8	AM181176	2076551	PFLU_1901	PFLU_1901	NA	NA	NA	INS	G	GC
1	pQBR103 no mercury	F	40F1-8	AM181176	2161979	PFLU_1991	PFLU_1991	NA	NA	NA	SNP	C	T
1	pQBR103 no mercury	F	40F1-8	AM181176	2205354	prc	PFLU_2032	NA	NA	NA	SNP	A	G
1	pQBR103 no mercury	F	40F1-8	AM181176	2347426	PFLU_2165	PFLU_2165	NA	NA	NA	SNP	C	T
1	pQBR103 no mercury	F	40F1-8	AM181176	2372823	gacA	PFLU_2189	NA	NA	NA	SNP	C	T
1	pQBR103 no mercury	F	40F1-8	AM181176	2417547	PFLU_2227	PFLU_2227	NA	NA	NA	SNP	C	T
1	pQBR103 no mercury	F	40F1-8	AM181176	2480737	PFLU_2284	PFLU_2284	NA	NA	NA	SNP	T	C
1	pQBR103 no mercury	F	40F1-8	AM181176	2570759	PFLU_2359-PFLU_2360	PFLU_2359-PFLU_2360	NA	NA	NA	SNP	A	G
1	pQBR103 no mercury	F	40F1-8	AM181176	2601050	PFLU_2386-PFLU_2387	PFLU_2386-PFLU_2387	NA	NA	NA	SNP	T	C
1	pQBR103 no mercury	F	40F1-8	AM181176	2779522	pvdJ	PFLU_2544	NA	NA	NA	SNP	A	G
1	pQBR103 no mercury	F	40F1-8	AM181176	2802816	viscB	PFLU_2552	NA	NA	NA	SNP	A	G
1	pQBR103 no mercury	F	40F1-8	AM181176	2968853	PFLU_2690	PFLU_2690	NA	NA	NA	SNP	C	T
1	pQBR103 no mercury	F	40F1-8	AM181176	3044579	PFLU_2754-PFLU_2755	PFLU_2754-PFLU_2755	NA	NA	NA	SNP	C	T
1	pQBR103 no mercury	F	40F1-8	AM181176	3097062	PFLU_2805-PFLU_2806	PFLU_2805-PFLU_2806	NA	NA	NA	INS	G	GG
1	pQBR103 no mercury	F	40F1-8	AM181176	3454357	PFLU_3158	PFLU_3158	NA	NA	NA	SNP	G	A
1	pQBR103 no mercury	F	40F1-8	AM181176	3492871	PFLU_3191	PFLU_3191	3492872	3492872	1	DEL	TC	T
1	pQBR103 no mercury	F	40F1-8	AM181176	3504084	PFLU_3199	PFLU_3199	NA	NA	NA	SNP	G	A
1	pQBR103 no mercury	F	40F1-8	AM181176	3507188	PFLU_3202-PFLU_3203	PFLU_3202-PFLU_3203	NA	NA	NA	INS	C	CG
1	pQBR103 no mercury	F	40F1-8	AM181176	3956885	PFLU_3570	PFLU_3570	NA	NA	NA	SNP	G	A
1	pQBR103 no mercury	F	40F1-8	AM181176	4002462	PFLU_3606	PFLU_3606	NA	NA	NA	SNP	G	A
1	pQBR103 no mercury	F	40F1-8	AM181176	4012448	PFLU_3618-PFLU_3619	PFLU_3618-PFLU_3619	NA	NA	NA	INS	G	GC
1	pQBR103 no mercury	F	40F1-8	AM181176	4270422	PFLU_3874-PFLU_3875	PFLU_3874-PFLU_3875	NA	NA	NA	INS	G	GC
1	pQBR103 no mercury	F	40F1-8	AM181176	4356232	PFLU_3944	PFLU_3944	NA	NA	NA	SNP	A	G
1	pQBR103 no mercury	F	40F1-8	AM181176	4437834	PFLU_4009-PFLU_4010	PFLU_4009-PFLU_4010	4437835	4437835	1	DEL	GG	G
1	pQBR103 no mercury	F	40F1-8	AM181176	4544006	PFLU_4107	PFLU_4107	NA	NA	NA	SNP	A	G
1	pQBR103 no mercury	F	40F1-8	AM181176	4696265	PFLU_4254	PFLU_4254	NA	NA	NA	SNP	T	C
1	pQBR103 no mercury	F	40F1-8	AM181176	4744352	PFLU_4302	PFLU_4302	NA	NA	NA	SNP	T	C
1	pQBR103 no mercury	F	40F1-8	AM181176	4794247	PFLU_4348	PFLU_4348	NA	NA	NA	INS	G	GC
1	pQBR103 no mercury	F	40F1-8	AM181176	4807384	PFLU_4357	PFLU_4357	NA	NA	NA	SNP	G	A
1	pQBR103 no mercury	F	40F1-8	AM181176	4875436	PFLU_4410	PFLU_4410	NA	NA	NA	SNP	G	A
1	pQBR103 no mercury	F	40F1-8	AM181176	4972189	PFLU_4505	PFLU_4505	NA	NA	NA	SNP	G	A
1	pQBR103 no mercury	F	40F1-8	AM181176	5003820	PFLU_4538	PFLU_4538	NA	NA	NA	SNP	T	C
1	pQBR103 no mercury	F	40F1-8	AM181176	5113700	PFLU_4635	PFLU_4635	NA	NA	NA	SNP	A	G
1	pQBR103 no mercury	F	40F1-8	AM181176	5194409	PFLU_4717	PFLU_4717	NA	NA	NA	SNP	T	C
1	pQBR103 no mercury	F	40F1-8	AM181176	5298698	PFLU_4817-PFLU_4818	PFLU_4817-PFLU_4818	NA	NA	NA	SNP	G	A
1	pQBR103 no mercury	F	40F1-8	AM181176	5343469	PFLU_4861	PFLU_4861	NA	NA	NA	SNP	G	A
1	pQBR103 no mercury	F	40F1-8	AM181176	5361733	PFLU_4885	PFLU_4885	NA	NA	NA	SNP	C	T
1	pQBR103 no mercury	F	40F1-8	AM181176	5420156	sbcB	PFLU_4940	NA	NA	NA	SNP	T	C
1	pQBR103 no mercury	F	40F1-8	AM181176	5458643	PFLU_4973	PFLU_4973	NA	NA	NA	SNP	G	A
1	pQBR103 no mercury	F	40F1-8	AM181176	5566770	PFLU_5068	PFLU_5068	NA	NA	NA	SNP	C	T
1	pQBR103 no mercury	F	40F1-8	AM181176	5574395	PFLU_5075-PFLU_5076	PFLU_5075-PFLU_5076	NA	NA	NA	SNP	G	A
1	pQBR103 no mercury	F	40F1-8	AM181176	5744782	PFLU_5236	PFLU_5236	NA	NA	NA	SNP	G	A
1	pQBR103 no mercury	F	40F1-8	AM181176	5807039	PFLU_5287-PFLU_5288	PFLU_5287-PFLU_5288	NA	NA	NA	SNP	T	C
1	pQBR103 no mercury	F	40F1-8	AM181176	5858258	PFLU_5329	PFLU_5329	NA	NA	NA	SNP	T	C
1	pQBR103 no mercury	F	40F1-8	AM181176	5869444	mscL	PFLU_5340	NA	NA	NA	SNP	G	A
1	pQBR103 no mercury	F	40F1-8	AM181176	5899217	PFLU_5367	PFLU_5367	NA	NA	NA	SNP	C	T
1	pQBR103 no mercury	F	40F1-8	AM181176	5918869	PFLU_5388-hrpB	PFLU_5388-PFLU_5389	NA	NA	NA	SNP	G	A
1	pQBR103 no mercury	F	40F1-8	AM181176	5941403	lnt	PFLU_5408	NA	NA	NA	SNP	C	T
1	pQBR103 no mercury	F	40F1-8	AM181176	6144023	PFLU_5607	PFLU_5607	NA	NA	NA	SNP	T	C
1	pQBR103 no mercury	F	40F1-8	AM181176	6386833	PFLU_5831	PFLU_5831	NA	NA	NA	SNP	G	A
1	pQBR103 no mercury	F	40F1-8	AM181176	6452323	PFLU_5896-PFLU_5897	PFLU_5896-PFLU_5897	NA	NA	NA	INS	G	GC
1	pQBR103 no mercury	F	40F1-8	AM181176	6523897	PFLU_5964	PFLU_5964	NA	NA	NA	SNP	G	A
1	pQBR103 no mercury	F	40F1-8	AM181176	6541354	coaBC	PFLU_5983	NA	NA	NA	SNP	T	C
1	pQBR103 no mercury	F	40F1-8	AM181176	6552418	PFLU_5997	PFLU_5997	NA	NA	NA	SNP	G	A
1	pQBR103 no mercury	F	40F1-8	AM181176	6560908	PFLU_6004	PFLU_6004	NA	NA	NA	SNP	C	T
1	pQBR103 no mercury	F	40F1-8	AM181176	6592151	PFLU_6028	PFLU_6028	NA	NA	NA	SNP	T	C
1	pQBR103 no mercury	F	40F1-8	AM181176	6625012	PFLU_6056	PFLU_6056	NA	NA	NA	SNP	G	A
1	pQBR103 no mercury	F	40F1-8	AM235768	268119	pQBR0280	pQBR0280	NA	NA	NA	SNP	G	A
1	pQBR103 no mercury	F	40F1-8	AM235768	268444	pQBR0281	pQBR0281	NA	NA	NA	INS	G	GC
1	pQBR103 no mercury	F	40F1-8	AM235768	277257	pQBR0295	pQBR0295	NA	NA	NA	SNP	T	C
1	pQBR103 no mercury	F	40F1-8	AM235768	307791	pQBR0339	pQBR0339	NA	NA	NA	INS	G	GC
1	pQBR103 no mercury	F	40F1-8	AM235768	360702	pQBR0407	pQBR0407	NA	NA	NA	SNP	C	T
1	pQBR103 no mercury	F	40F1-8	AM235768	407834	rpoD-pQBR0466	pQBR0465-pQBR0466	NA	NA	NA	INS	C	CG
1	pQBR103 no mercury	F	40F1-8	AM235768	407834	rpoD-pQBR0466	pQBR0465-pQBR0466	NA	NA	NA	INS	C	CG
2	pQBR57 no mercury	A	40A2-5	AM181176	334523	wssE	PFLU_0304	NA	NA	NA	INS	A	AACCCGGCC
2	pQBR57 no mercury	A	40A2-5	AM181176	1359463	wspF	PFLU_1224	NA	NA	NA	SNP	G	T
2	pQBR57 no mercury	A	40A2-5	AM181176	2372692	gacA	PFLU_2189	NA	NA	NA	SNP	T	G
2	pQBR57 no mercury	B	40B2-9	AM181176	330401	wssB	PFLU_0301	330408	330402	7	DEL	ATCGGCGG	A
2	pQBR57 no mercury	B	40B2-9	AM181176	1359173	wspF	PFLU_1224	NA	NA	NA	SNP	T	G
2	pQBR57 no mercury	B	40B2-9	AM181176	2372692	gacA	PFLU_2189	2372693	2372693	1	DEL	TG	T
2	pQBR57 no mercury	C	40C2-18	AM181176	211643	PFLU_0185	PFLU_0185	NA	NA	NA	SNP	C	T
2	pQBR57 no mercury	C	40C2-18	AM181176	329112	wssB	PFLU_0301	329115	329113	3	DEL	ACTT	A
2	pQBR57 no mercury	C	40C2-18	AM181176	1359542	wspF	PFLU_1224	1359545	1359543	3	DEL	AGCG	A
2	pQBR57 no mercury	C	40C2-18	AM181176	4684746	PFLU_4242	PFLU_4242	4684747	4684747	1	DEL	GC	G
2	pQBR57 no mercury	D	40D2-16	AM181176	212333	PFLU_0185	PFLU_0185	NA	NA	NA	SNP	C	T
2	pQBR57 no mercury	D	40D2-16	AM181176	1359180	wspF	PFLU_1224	NA	NA	NA	SNP	C	T
2	pQBR57 no mercury	D	40D2-16	AM181176	4173231	PFLU_3777	PFLU_3777	NA	NA	NA	SNP	A	C
2	pQBR57 no mercury	E	40E2-23	AM181176	4685394	PFLU_4242	PFLU_4242	NA	NA	NA	SNP	G	A
2	pQBR57 no mercury	E	40E2-23	AM181176	4879756	PFLU_4414	PFLU_4414	4879775	4879757	19	DEL	AGTGCTGACGGGCGCGGCAG	A
2	pQBR57 no mercury	F	40F2-21	AM181176	210584	PFLU_0185	PFLU_0185	NA	NA	NA	SNP	C	T
2	pQBR57 no mercury	F	40F2-21	AM181176	1359542	wspF	PFLU_1224	1359545	1359543	3	DEL	AGCG	A
2	pQBR57 no mercury	F	40F2-21	AM181176	2372980	gacA	PFLU_2189	NA	NA	NA	SNP	G	A
3	pQBR57 no mercury	E	40000	AM181176	210521	PFLU_0185	PFLU_0185	NA	NA	NA	SNP	T	A
3	pQBR57 no mercury	E	40000	AM181176	329112	wssB	PFLU_0301	NA	NA	NA	INS	A	ACTT
3	pQBR57 no mercury	E	40000	AM181176	1359542	wspF	PFLU_1224	1359545	1359543	3	DEL	AGCG	A
3	pQBR57 no mercury	D	40D3	AM181176	210637	PFLU_0185	PFLU_0185	NA	NA	NA	SNP	A	G
3	pQBR57 no mercury	D	40D3	AM181176	1359542	wspF	PFLU_1224	1359545	1359543	3	DEL	AGCG	A
4	pQBR103 + pQBR57 no mercury	A	40A4-14	AM181176	119400	PFLU_0116-PFLU_0117	PFLU_0116-PFLU_0117	NA	NA	NA	SNP	A	G
4	pQBR103 + pQBR57 no mercury	A	40A4-14	AM181176	331841	wssC	PFLU_0302	NA	NA	NA	DEL	TG	T
4	pQBR103 + pQBR57 no mercury	A	40A4-14	AM181176	1359019	wspF	PFLU_1224	1359054	1359020	35	DEL	CCCGCGTGCGCGCCGAAACCCTGCCGGCGCGCGCAT	C
4	pQBR103 + pQBR57 no mercury	A	40A4-14	AM181176	3268647	PFLU_3000	PFLU_3000	NA	NA	NA	SNP	C	T
4	pQBR103 + pQBR57 no mercury	A	40A4-14	AM181176	4175212	PFLU_3777	PFLU_3777	NA	NA	NA	INS	C	CGCTGGACGA
4	pQBR103 + pQBR57 no mercury	A	40A4-4	AM181176	334698	wssE	PFLU_0304	334759	334699	61	DEL	AGATCCGCGCGCTGATGAACAAAGGCATCGCCCAAGGTAAAGGCGGTGGCACCTGGCAGCGT	A
4	pQBR103 + pQBR57 no mercury	A	40A4-4	AM181176	4174260	PFLU_3777	PFLU_3777	NA	NA	NA	SNP	G	T
4	pQBR103 + pQBR57 no mercury	A	40A4-4	AM181176	5857328	PFLU_5329	PFLU_5329	NA	NA	NA	SNP	G	A
4	pQBR103 + pQBR57 no mercury	B	40B4-22	AM181176	337221	wssE	PFLU_0304	NA	NA	NA	SNP	T	A
4	pQBR103 + pQBR57 no mercury	B	40B4-22	AM181176	1358393	wspE	PFLU_1223	NA	NA	NA	INS	C	CTGATAT
4	pQBR103 + pQBR57 no mercury	B	40B4-22	AM181176	4175124	PFLU_3777	PFLU_3777	NA	NA	NA	SNP	A	C
4	pQBR103 + pQBR57 no mercury	B	40B4-7	AM181176	212078	PFLU_0185	PFLU_0185	NA	NA	NA	SNP	T	G
4	pQBR103 + pQBR57 no mercury	B	40B4-7	AM181176	1359542	wspF	PFLU_1224	1359545	1359543	3	DEL	AGCG	A
4	pQBR103 + pQBR57 no mercury	B	40B4-7	AM181176	4685472	PFLU_4242	PFLU_4242	NA	NA	NA	SNP	T	C
4	pQBR103 + pQBR57 no mercury	B	40B4-7	AM181176	6456985	PFLU_5899-rho	PFLU_5899-PFLU_5900	6456986	6456986	1	DEL	CA	C
4	pQBR103 + pQBR57 no mercury	C	40C4-14	AM181176	335704	wssE	PFLU_0304	335708	335705	4	DEL	GCGCC	G
4	pQBR103 + pQBR57 no mercury	C	40C4-14	AM181176	335711	wssE	PFLU_0304	NA	NA	NA	SNP	G	T
4	pQBR103 + pQBR57 no mercury	C	40C4-14	AM181176	1353683	wspA	PFLU_1219	NA	NA	NA	SNP	G	T
4	pQBR103 + pQBR57 no mercury	C	40C4-14	AM181176	2373194	gacA	PFLU_2189	2373195	2373195	1	DEL	CA	C
4	pQBR103 + pQBR57 no mercury	C	40C4-3	AM181176	334523	wssE	PFLU_0304	334531	334524	8	DEL	AACCCGGCC	A
4	pQBR103 + pQBR57 no mercury	C	40C4-3	AM181176	1353683	wspA	PFLU_1219	NA	NA	NA	SNP	G	T
4	pQBR103 + pQBR57 no mercury	C	40C4-3	AM181176	2373194	gacA	PFLU_2189	2373195	2373195	1	DEL	CA	C
4	pQBR103 + pQBR57 no mercury	D	40D4-5	AM181176	329123	wssB	PFLU_0301	NA	NA	NA	INS	T	TTCT
4	pQBR103 + pQBR57 no mercury	D	40D4-5	AM181176	2986241	PFLU_2704	PFLU_2704	NA	NA	NA	SNP	T	G
4	pQBR103 + pQBR57 no mercury	D	40D4-5	AM181176	4175237	PFLU_3777	PFLU_3777	NA	NA	NA	INS	T	TG
4	pQBR103 + pQBR57 no mercury	D	40D4-7	AM181176	211325	PFLU_0185	PFLU_0185	NA	NA	NA	SNP	C	G
4	pQBR103 + pQBR57 no mercury	D	40D4-7	AM181176	329112	wssB	PFLU_0301	NA	NA	NA	INS	A	ACTT
4	pQBR103 + pQBR57 no mercury	D	40D4-7	AM181176	895313	PFLU_0795/nadC	PFLU_0795-PFLU_0796	NA	NA	NA	SNP	C	A
4	pQBR103 + pQBR57 no mercury	D	40D4-7	AM181176	1358755	wspF	PFLU_1224	1358770	1358756	15	DEL	CGGACCTGATCCTGAT	C
4	pQBR103 + pQBR57 no mercury	D	40D4-7	AM181176	2986241	PFLU_2704	PFLU_2704	NA	NA	NA	SNP	T	G
4	pQBR103 + pQBR57 no mercury	D	40D4-7	AM181176	4175237	PFLU_3777	PFLU_3777	NA	NA	NA	INS	T	TG
4	pQBR103 + pQBR57 no mercury	E	40E4-18	AM181176	211996	PFLU_0185	PFLU_0185	NA	NA	NA	SNP	A	T
4	pQBR103 + pQBR57 no mercury	E	40E4-18	AM181176	2372692	gacA	PFLU_2189	NA	NA	NA	SNP	T	G
4	pQBR103 + pQBR57 no mercury	E	40E4-18	AM181176	4893183	PFLU_4428	PFLU_4428	NA	NA	NA	SNP	A	T
4	pQBR103 + pQBR57 no mercury	E	40E4-3	AM181176	198340	PFLU_0174	PFLU_0174	NA	NA	NA	SNP	C	T
4	pQBR103 + pQBR57 no mercury	E	40E4-3	AM181176	2372692	gacA	PFLU_2189	NA	NA	NA	SNP	T	G
4	pQBR103 + pQBR57 no mercury	E	40E4-3	AM181176	4638762	PFLU_4198	PFLU_4198	NA	NA	NA	SNP	C	T
4	pQBR103 + pQBR57 no mercury	E	40E4-3	AM181176	4893183	PFLU_4428	PFLU_4428	NA	NA	NA	SNP	A	T
4	pQBR103 + pQBR57 no mercury	E	40E4-3	AM181176	4907992	PFLU_4443	PFLU_4443	NA	NA	NA	SNP	T	G
4	pQBR103 + pQBR57 no mercury	F	40F4-16	AM181176	2370741	[PFLU_2185]-PFLU_2188	[PFLU_2185]-{PFLU_2188}	2372635	2370741	1895	DEL	NA	NA
4	pQBR103 + pQBR57 no mercury	F	40F4-16	AM181176	2902897	PFLU_2632	PFLU_2632	2902963	2902898	66	DEL	AGCCGCCGTCCTGCTCTATCAGCTTTTGCACGTAGTCACTGCGGTAGTCGGCCTGGAACGGCAACTG	A
4	pQBR103 + pQBR57 no mercury	F	40F4-24	AM181176	1062820	PFLU_0956-PFLU_0957	PFLU_0956-PFLU_0957	NA	NA	NA	SNP	T	A
4	pQBR103 + pQBR57 no mercury	F	40F4-24	AM181176	4685390	PFLU_4242	PFLU_4242	NA	NA	NA	SNP	T	C
4	pQBR103 + pQBR57 no mercury	F	40F4-24	LN713926	121334	PQBR57_0130-PQBR57_0131	PQBR57_0130-PQBR57_0131	NA	NA	NA	SNP	C	G
4	pQBR103 + pQBR57 no mercury	F	40F4-24	LN713926	121334	PQBR57_0130-PQBR57_0131	PQBR57_0130-PQBR57_0131	NA	NA	NA	SNP	C	G
5	pQBR103 with mercury	A	40A5-22	AM181176	2372797	gacA	PFLU_2189	NA	NA	NA	SNP	C	A
5	pQBR103 with mercury	A	40A5-22	AM181176	4919889	PFLU_4453	PFLU_4453	NA	NA	NA	SNP	C	A
5	pQBR103 with mercury	B	40B5-1	AM181176	337139	wssE	PFLU_0304	337140	337140	1	DEL	TG	T
5	pQBR103 with mercury	B	40B5-1	AM181176	1353423	wspA	PFLU_1219	NA	NA	NA	SNP	A	T
5	pQBR103 with mercury	B	40B5-1	AM181176	4175150	PFLU_3777	PFLU_3777	4175165	4175151	15	DEL	GCGCGCCGCCTGCCAC	G
5	pQBR103 with mercury	B	40B5-16	AM181176	4175150	PFLU_3777	PFLU_3777	4175165	4175151	15	DEL	GCGCGCCGCCTGCCAC	G
5	pQBR103 with mercury	C	40C5-21	AM181176	1062815	PFLU_0956-PFLU_0957	PFLU_0956-PFLU_0957	NA	NA	NA	SNP	T	G
5	pQBR103 with mercury	C	40C5-21	AM181176	1276249	glpD/glpR	PFLU_1140-PFLU_1141	NA	NA	NA	SNP	T	G
5	pQBR103 with mercury	C	40C5-21	AM181176	4173231	PFLU_3777	PFLU_3777	NA	NA	NA	SNP	A	C
5	pQBR103 with mercury	D	40D5-11	AM181176	329112	wssB	PFLU_0301	NA	NA	NA	INS	A	ACTT
5	pQBR103 with mercury	D	40D5-11	AM181176	1359380	wspF	PFLU_1224	1359381	1359381	1	DEL	GT	G
5	pQBR103 with mercury	D	40D5-11	AM181176	2486189	PFLU_2288	PFLU_2288	NA	NA	NA	SNP	G	T
5	pQBR103 with mercury	D	40D5-11	AM181176	3523036	PFLU_3216	PFLU_3216	NA	NA	NA	SNP	A	C
5	pQBR103 with mercury	D	40D5-11	AM181176	4172596	PFLU_3777	PFLU_3777	NA	NA	NA	INS	T	TG
5	pQBR103 with mercury	E	40E5-21	AM181176	23534	PFLU_0020	PFLU_0020	NA	NA	NA	SNP	C	T
5	pQBR103 with mercury	E	40E5-21	AM181176	114233	pntAA	PFLU_0113	NA	NA	NA	SNP	A	G
5	pQBR103 with mercury	E	40E5-21	AM181176	170693	PFLU_0148	PFLU_0148	NA	NA	NA	SNP	G	A
5	pQBR103 with mercury	E	40E5-21	AM181176	211114	PFLU_0185	PFLU_0185	NA	NA	NA	SNP	A	G
5	pQBR103 with mercury	E	40E5-21	AM181176	250272	PFLU_0231	PFLU_0231	NA	NA	NA	SNP	G	A
5	pQBR103 with mercury	E	40E5-21	AM181176	327613	wssA	PFLU_0300	NA	NA	NA	INS	A	AG
5	pQBR103 with mercury	E	40E5-21	AM181176	363092	hisF	PFLU_0331	NA	NA	NA	SNP	C	T
5	pQBR103 with mercury	E	40E5-21	AM181176	588688	mutL	PFLU_0518	588689	588689	1	DEL	GC	G
5	pQBR103 with mercury	E	40E5-21	AM181176	618208	PFLU_0542	PFLU_0542	NA	NA	NA	SNP	C	T
5	pQBR103 with mercury	E	40E5-21	AM181176	689900	PFLU_0608	PFLU_0608	NA	NA	NA	SNP	A	G
5	pQBR103 with mercury	E	40E5-21	AM181176	904955	fruR-PFLU_0804	PFLU_0803-PFLU_0804	NA	NA	NA	SNP	T	C
5	pQBR103 with mercury	E	40E5-21	AM181176	910275	fruA	PFLU_0806	NA	NA	NA	SNP	C	T
5	pQBR103 with mercury	E	40E5-21	AM181176	912883	PFLU_0808	PFLU_0808	NA	NA	NA	SNP	C	T
5	pQBR103 with mercury	E	40E5-21	AM181176	1125060	PFLU_1015	PFLU_1015	NA	NA	NA	SNP	A	G
5	pQBR103 with mercury	E	40E5-21	AM181176	1159293	PFLU_1049	PFLU_1049	NA	NA	NA	SNP	G	A
5	pQBR103 with mercury	E	40E5-21	AM181176	1257077	PFLU_1123	PFLU_1123	NA	NA	NA	SNP	C	T
5	pQBR103 with mercury	E	40E5-21	AM181176	1290473	PFLU_1155	PFLU_1155	NA	NA	NA	INS	G	GC
5	pQBR103 with mercury	E	40E5-21	AM181176	1358822	wspF	PFLU_1224	NA	NA	NA	INS	G	GGCCGAGAC
5	pQBR103 with mercury	E	40E5-21	AM181176	1372112	ppc	PFLU_1239	NA	NA	NA	SNP	C	T
5	pQBR103 with mercury	E	40E5-21	AM181176	1404750	glnD	PFLU_1268	NA	NA	NA	SNP	C	T
5	pQBR103 with mercury	E	40E5-21	AM181176	1541297	PFLU_1396	PFLU_1396	NA	NA	NA	SNP	C	T
5	pQBR103 with mercury	E	40E5-21	AM181176	1548004	PFLU_1402	PFLU_1402	NA	NA	NA	SNP	G	A
5	pQBR103 with mercury	E	40E5-21	AM181176	1655933	pobA	PFLU_1510	NA	NA	NA	SNP	T	C
5	pQBR103 with mercury	E	40E5-21	AM181176	1678406	PFLU_1535	PFLU_1535	NA	NA	NA	SNP	C	T
5	pQBR103 with mercury	E	40E5-21	AM181176	1757223	PFLU_1603	PFLU_1603	NA	NA	NA	SNP	C	T
5	pQBR103 with mercury	E	40E5-21	AM181176	1828921	PFLU_1666	PFLU_1666	NA	NA	NA	SNP	C	T
5	pQBR103 with mercury	E	40E5-21	AM181176	1889808	PFLU_1724	PFLU_1724	NA	NA	NA	SNP	T	C
5	pQBR103 with mercury	E	40E5-21	AM181176	1963001	PFLU_1800	PFLU_1800	NA	NA	NA	SNP	C	T
5	pQBR103 with mercury	E	40E5-21	AM181176	1975723	PFLU_1811-PFLU_1812	PFLU_1811-PFLU_1812	NA	NA	NA	INS	A	AG
5	pQBR103 with mercury	E	40E5-21	AM181176	2015286	PFLU_1847	PFLU_1847	NA	NA	NA	SNP	G	A
5	pQBR103 with mercury	E	40E5-21	AM181176	2040912	PFLU_1868	PFLU_1868	NA	NA	NA	SNP	G	A
5	pQBR103 with mercury	E	40E5-21	AM181176	2062894	PFLU_1887	PFLU_1887	NA	NA	NA	SNP	C	T
5	pQBR103 with mercury	E	40E5-21	AM181176	2142551	PFLU_1970-topB	PFLU_1970-PFLU_1972	NA	NA	NA	SNP	A	G
5	pQBR103 with mercury	E	40E5-21	AM181176	2189161	PFLU_2018-PFLU_2019	PFLU_2018-PFLU_2019	NA	NA	NA	INS	C	CG
5	pQBR103 with mercury	E	40E5-21	AM181176	2200307	PFLU_2028	PFLU_2028	NA	NA	NA	SNP	C	T
5	pQBR103 with mercury	E	40E5-21	AM181176	2200680	PFLU_2028-PFLU_2029	PFLU_2028-PFLU_2029	NA	NA	NA	SNP	A	G
5	pQBR103 with mercury	E	40E5-21	AM181176	2286056	PFLU_2105	PFLU_2105	NA	NA	NA	INS	C	CG
5	pQBR103 with mercury	E	40E5-21	AM181176	2299004	PFLU_2120	PFLU_2120	NA	NA	NA	SNP	A	G
5	pQBR103 with mercury	E	40E5-21	AM181176	2404808	PFLU_2216-PFLU_2218	PFLU_2216-PFLU_2218	NA	NA	NA	SNP	C	T
5	pQBR103 with mercury	E	40E5-21	AM181176	2943063	PFLU_2668-PFLU_2669	PFLU_2668-PFLU_2669	NA	NA	NA	SNP	A	G
5	pQBR103 with mercury	E	40E5-21	AM181176	2964032	PFLU_2685-PFLU_2686	PFLU_2685-PFLU_2686	NA	NA	NA	SNP	C	T
5	pQBR103 with mercury	E	40E5-21	AM181176	2966690	PFLU_2688-PFLU_2689	PFLU_2688-PFLU_2689	NA	NA	NA	SNP	C	T
5	pQBR103 with mercury	E	40E5-21	AM181176	2977315	PFLU_2698	PFLU_2698	NA	NA	NA	SNP	A	G
5	pQBR103 with mercury	E	40E5-21	AM181176	2997881	PFLU_2715	PFLU_2715	NA	NA	NA	SNP	C	T
5	pQBR103 with mercury	E	40E5-21	AM181176	3381280	PFLU_3096	PFLU_3096	NA	NA	NA	SNP	T	C
5	pQBR103 with mercury	E	40E5-21	AM181176	3500894	PFLU_3196	PFLU_3196	NA	NA	NA	SNP	C	T
5	pQBR103 with mercury	E	40E5-21	AM181176	3553126	PFLU_3224	PFLU_3224	NA	NA	NA	SNP	G	A
5	pQBR103 with mercury	E	40E5-21	AM181176	3561089	PFLU_3225	PFLU_3225	NA	NA	NA	SNP	A	G
5	pQBR103 with mercury	E	40E5-21	AM181176	3649110	PFLU_3297	PFLU_3297	NA	NA	NA	INS	A	AG
5	pQBR103 with mercury	E	40E5-21	AM181176	3704910	PFLU_3349	PFLU_3349	NA	NA	NA	SNP	A	G
5	pQBR103 with mercury	E	40E5-21	AM181176	4122535	PFLU_3724	PFLU_3724	NA	NA	NA	SNP	C	T
5	pQBR103 with mercury	E	40E5-21	AM181176	4154672	PFLU_3756-PFLU_3757	PFLU_3756-PFLU_3757	NA	NA	NA	SNP	G	A
5	pQBR103 with mercury	E	40E5-21	AM181176	4168784	PFLU_3774	PFLU_3774	NA	NA	NA	SNP	G	A
5	pQBR103 with mercury	E	40E5-21	AM181176	4174023	PFLU_3777	PFLU_3777	NA	NA	NA	SNP	T	C
5	pQBR103 with mercury	E	40E5-21	AM181176	4330529	PFLU_3925	PFLU_3925	NA	NA	NA	SNP	G	A
5	pQBR103 with mercury	E	40E5-21	AM181176	4392536	PFLU_3977	PFLU_3977	NA	NA	NA	SNP	G	A
5	pQBR103 with mercury	E	40E5-21	AM181176	4434386	viscA	PFLU_4007	NA	NA	NA	SNP	C	T
5	pQBR103 with mercury	E	40E5-21	AM181176	4437834	PFLU_4009-PFLU_4010	PFLU_4009-PFLU_4010	4437835	4437835	1	DEL	G	GG
5	pQBR103 with mercury	E	40E5-21	AM181176	4439200	PFLU_4011	PFLU_4011	NA	NA	NA	SNP	T	C
5	pQBR103 with mercury	E	40E5-21	AM181176	4452867	PFLU_4027	PFLU_4027	NA	NA	NA	INS	A	AC
5	pQBR103 with mercury	E	40E5-21	AM181176	4494614	PFLU_4065	PFLU_4065	NA	NA	NA	SNP	G	A
5	pQBR103 with mercury	E	40E5-21	AM181176	4515426	PFLU_4082	PFLU_4082	NA	NA	NA	SNP	G	A
5	pQBR103 with mercury	E	40E5-21	AM181176	4583061	PFLU_4138-PFLU_4139	PFLU_4138-PFLU_4139	NA	NA	NA	INS	A	ACC
5	pQBR103 with mercury	E	40E5-21	AM181176	4706469	PFLU_4261	PFLU_4261	NA	NA	NA	SNP	T	C
5	pQBR103 with mercury	E	40E5-21	AM181176	4879797	PFLU_4414	PFLU_4414	NA	NA	NA	SNP	G	A
5	pQBR103 with mercury	E	40E5-21	AM181176	4937022	PFLU_4469	PFLU_4469	NA	NA	NA	SNP	G	A
5	pQBR103 with mercury	E	40E5-21	AM181176	5162834	PFLU_4683	PFLU_4683	NA	NA	NA	SNP	T	C
5	pQBR103 with mercury	E	40E5-21	AM181176	5202879	PFLU_4725-PFLU_4726	PFLU_4725-PFLU_4726	NA	NA	NA	INS	A	AC
5	pQBR103 with mercury	E	40E5-21	AM181176	5207055	PFLU_4727-PFLU_4728	PFLU_4727-PFLU_4728	NA	NA	NA	SNP	T	C
5	pQBR103 with mercury	E	40E5-21	AM181176	5342018	PFLU_4860	PFLU_4860	NA	NA	NA	INS	A	AG
5	pQBR103 with mercury	E	40E5-21	AM181176	5626397	PFLU_5129-PFLU_5130	PFLU_5129-PFLU_5130	NA	NA	NA	SNP	T	C
5	pQBR103 with mercury	E	40E5-21	AM181176	5643585	PFLU_5146	PFLU_5146	NA	NA	NA	SNP	G	A
5	pQBR103 with mercury	E	40E5-21	AM181176	5646702	PFLU_5148	PFLU_5148	NA	NA	NA	SNP	C	T
5	pQBR103 with mercury	E	40E5-21	AM181176	5691714	PFLU_5194	PFLU_5194	NA	NA	NA	SNP	G	A
5	pQBR103 with mercury	E	40E5-21	AM181176	5758607	PFLU_5247	PFLU_5247	NA	NA	NA	SNP	G	A
5	pQBR103 with mercury	E	40E5-21	AM181176	5779660	PFLU_5265	PFLU_5265	NA	NA	NA	SNP	T	C
5	pQBR103 with mercury	E	40E5-21	AM181176	5795736	PFLU_5279	PFLU_5279	NA	NA	NA	SNP	T	C
5	pQBR103 with mercury	E	40E5-21	AM181176	5796730	PFLU_5279	PFLU_5279	NA	NA	NA	SNP	G	A
5	pQBR103 with mercury	E	40E5-21	AM181176	5840742	PFLU_5317	PFLU_5317	NA	NA	NA	SNP	T	C
5	pQBR103 with mercury	E	40E5-21	AM181176	5896165	PFLU_5363-aroQ	PFLU_5363-PFLU_5364	NA	NA	NA	SNP	C	T
5	pQBR103 with mercury	E	40E5-21	AM181176	6008878	PFLU_5481	PFLU_5481	NA	NA	NA	INS	G	GC
5	pQBR103 with mercury	E	40E5-21	AM181176	6335628	PFLU_5785	PFLU_5785	NA	NA	NA	SNP	A	T
5	pQBR103 with mercury	E	40E5-21	AM181176	6428797	gcvH-gcvT	PFLU_5873-PFLU_5874	NA	NA	NA	SNP	G	A
5	pQBR103 with mercury	E	40E5-21	AM181176	6584948	PFLU_6023	PFLU_6023	NA	NA	NA	SNP	G	A
5	pQBR103 with mercury	E	40E5-21	AM181176	6652804	uvrD	PFLU_6075	NA	NA	NA	SNP	G	A
5	pQBR103 with mercury	E	40E5-21	AM235768	3896	pQBR0004	pQBR0004	NA	NA	NA	INS	A	AC
5	pQBR103 with mercury	E	40E5-21	AM235768	280335	pQBR0298-pQBR0299	pQBR0298-pQBR0299	NA	NA	NA	SNP	A	G
5	pQBR103 with mercury	E	40E5-21	AM235768	315446	pQBR0350	pQBR0350	NA	NA	NA	SNP	G	C
5	pQBR103 with mercury	E	40E5-21	AM235768	400442	pQBR0459	pQBR0459	NA	NA	NA	SNP	G	A
5	pQBR103 with mercury	E	40E5-21	AM181176	1709536	lexA	PFLU_1560	1709536	1709536	NA	SNP	T	C
5	pQBR103 with mercury	F	40F5-3	AM181176	3848058	PFLU_3478	PFLU_3478	NA	NA	NA	SNP	C	A
5	pQBR103 with mercury	F	40F5-3	AM181176	4174351	PFLU_3777	PFLU_3777	4174388	4174352	37	DEL	TGTGCCCCACCACCGAACAGATGCTGTTCAACCAATCG	T
5	pQBR103 with mercury	F	40F5-3	AM181176	4200868	PFLU_3808	PFLU_3808	NA	NA	NA	SNP	T	C
6	pQBR57 with mercury	A	40A6-21	AM181176	2882046	PFLU_2614-PFLU_2615	PFLU_2614-PFLU_2615	NA	NA	NA	SNP	A	G
6	pQBR57 with mercury	A	40A6-21	AM181176	4685389	PFLU_4242	PFLU_4242	NA	NA	NA	SNP	G	A
6	pQBR57 with mercury	A	40A6-21	AM181176	4965255	PFLU_4498	PFLU_4498	NA	NA	NA	SNP	G	A
6	pQBR57 with mercury	A	40A6-6	AM181176	1353451	wspA	PFLU_1219	NA	NA	NA	SNP	A	C
6	pQBR57 with mercury	A	40A6-6	AM181176	4174387	PFLU_3777	PFLU_3777	NA	NA	NA	SNP	C	A
6	pQBR57 with mercury	A	40A6-6	AM181176	4965255	PFLU_4498	PFLU_4498	NA	NA	NA	SNP	G	A
6	pQBR57 with mercury	B	40B6-17	AM181176	332372	wssC	PFLU_0302	NA	NA	NA	INS	A	ACCAACACCCGG
6	pQBR57 with mercury	B	40B6-17	AM181176	1359085	wspF	PFLU_1224	NA	NA	NA	SNP	G	A
6	pQBR57 with mercury	B	40B6-17	AM181176	4173231	PFLU_3777	PFLU_3777	NA	NA	NA	SNP	A	C
6	pQBR57 with mercury	B	40B6-21	AM181176	115533	pntAA-PFLU_0114	PFLU_0113-PFLU_0114	NA	NA	NA	SNP	A	G
6	pQBR57 with mercury	B	40B6-21	AM181176	1062816	PFLU_0956-PFLU_0957	PFLU_0956-PFLU_0957	NA	NA	NA	INS	T	TA
6	pQBR57 with mercury	C	40C6-1	AM181176	1062819	PFLU_0957	PFLU_0957	1062864	1062820	45	DEL	ATGGGTGGCTGGAAAGAAAGATTGCGCCTTAAAACACGTTGATCGG	A
6	pQBR57 with mercury	C	40C6-1	AM181176	4174569	PFLU_3777	PFLU_3777	NA	NA	NA	SNP	A	C
6	pQBR57 with mercury	D	40D6-1	AM181176	3873814	PFLU_3502	PFLU_3502	NA	NA	NA	SNP	G	A
6	pQBR57 with mercury	D	40D6-1	AM181176	4685356	PFLU_4242	PFLU_4242	NA	NA	NA	SNP	T	C
6	pQBR57 with mercury	D	40D6-1	AM181176	4880083	PFLU_4414	PFLU_4414	4880084	4880084	1	DEL	CG	C
6	pQBR57 with mercury	E	40E6-15	AM181176	4685390	PFLU_4242	PFLU_4242	NA	NA	NA	SNP	T	C
6	pQBR57 with mercury	E	40E6-15	AM181176	4878674	PFLU_4414	PFLU_4414	NA	NA	NA	INS	T	TGG
6	pQBR57 with mercury	E	40E6-15	AM181176	4975771	[PFLU_4508]-[PFLU_4511]	[PFLU_4508]-[PFLU_4511]	4978092	4975771	2322	DEL	NA	NA
6	pQBR57 with mercury	E	40E6-15		putative acetyl-CoA synthetase/putative LysR-family regulatory protein	NA	PFLU_2290-PFLU_2291	2489921	2489537	385	DEL	NA	NA
6	pQBR57 with mercury	F	40F6-12	AM181176	2373199	gacA	PFLU_2189	NA	NA	NA	SNP	T	A
8	pQBR103 + pQBR57 with mercury	A	40A8-14	AM181176	331036	wssC	PFLU_0302	NA	NA	NA	SNP	G	T
8	pQBR103 + pQBR57 with mercury	A	40A8-14	AM181176	1359450	wspF	PFLU_1224	NA	NA	NA	SNP	G	C
8	pQBR103 + pQBR57 with mercury	A	40A8-14	AM181176	1359763	wspR	PFLU_1225	NA	NA	NA	SNP	G	A
8	pQBR103 + pQBR57 with mercury	A	40A8-14	AM181176	4175175	PFLU_3777	PFLU_3777	NA	NA	NA	SNP	A	C
8	pQBR103 + pQBR57 with mercury	B	40B8-19	AM181176	212344	PFLU_0185	PFLU_0185	NA	NA	NA	SNP	C	T
8	pQBR103 + pQBR57 with mercury	B	40B8-19	AM181176	1359276	wspF	PFLU_1224	NA	NA	NA	INS	G	GTGC
8	pQBR103 + pQBR57 with mercury	B	40B8-19	AM181176	4685335	PFLU_4242	PFLU_4242	NA	NA	NA	SNP	G	A
8	pQBR103 + pQBR57 with mercury	B	40B8-8	AM181176	210512	PFLU_0185	PFLU_0185	NA	NA	NA	SNP	T	A
8	pQBR103 + pQBR57 with mercury	B	40B8-8	AM181176	329995	wssB	PFLU_0301	330001	329996	6	DEL	CGCCGTG	C
8	pQBR103 + pQBR57 with mercury	B	40B8-8	AM181176	1359285	wspF	PFLU_1224	1359434	1359285	150	DEL	NA	NA
8	pQBR103 + pQBR57 with mercury	B	40B8-8	AM181176	4172792	PFLU_3777	PFLU_3777	4172803	4172793	11	DEL	CCGCGCATCGCT	C
8	pQBR103 + pQBR57 with mercury	C	40C8-5	AM181176	150019	PFLU_0137	PFLU_0137	NA	NA	NA	SNP	G	T
8	pQBR103 + pQBR57 with mercury	C	40C8-5	AM181176	1871199	PFLU_1701	PFLU_1701	NA	NA	NA	SNP	G	C
8	pQBR103 + pQBR57 with mercury	C	40C8-5	AM181176	2790515	PFLU_2550	PFLU_2550	NA	NA	NA	SNP	C	T
8	pQBR103 + pQBR57 with mercury	C	40C8-5	AM181176	4173862	PFLU_3777	PFLU_3777	NA	NA	NA	SNP	T	C
8	pQBR103 + pQBR57 with mercury	C	40C8-8	AM181176	1871199	PFLU_1701	PFLU_1701	NA	NA	NA	SNP	G	C
8	pQBR103 + pQBR57 with mercury	C	40C8-8	AM181176	2911036	PFLU_2639	PFLU_2639	2911037	2911037	1	DEL	CG	C
8	pQBR103 + pQBR57 with mercury	C	40C8-8	AM181176	2911039	PFLU_2639	PFLU_2639	NA	NA	NA	SNP	C	A
8	pQBR103 + pQBR57 with mercury	C	40C8-8	AM181176	3206458	PFLU_2938	PFLU_2938	NA	NA	NA	SNP	A	G
8	pQBR103 + pQBR57 with mercury	C	40C8-8	AM181176	4174877	PFLU_3777	PFLU_3777	NA	NA	NA	SNP	G	A
8	pQBR103 + pQBR57 with mercury	D	40D8-4	AM181176	212018	PFLU_0185	PFLU_0185	NA	NA	NA	SNP	A	C
8	pQBR103 + pQBR57 with mercury	D	40D8-4	AM181176	332623	wssC	PFLU_0302	NA	NA	NA	SNP	G	T
8	pQBR103 + pQBR57 with mercury	D	40D8-4	AM181176	1359438	wspF	PFLU_1224	NA	NA	NA	SNP	G	T
8	pQBR103 + pQBR57 with mercury	D	40D8-4	AM181176	2372692	gacA	PFLU_2189	NA	NA	NA	SNP	T	G
8	pQBR103 + pQBR57 with mercury	E	40E8-23	AM181176	4175167	PFLU_3777	PFLU_3777	NA	NA	NA	SNP	G	C
8	pQBR103 + pQBR57 with mercury	E	40E8-23	AM235768	325163	pQBR0364-pQBR0365	pQBR0364-pQBR0365	NA	NA	NA	SNP	G	C
8	pQBR103 + pQBR57 with mercury	F	40F8-10	AM181176	332235	wssC	PFLU_0302	332249	332236	14	DEL	TACCGCTGCCAACCA	T
8	pQBR103 + pQBR57 with mercury	F	40F8-10	AM181176	1358950	wspF	PFLU_1224	NA	NA	NA	INS	C	CCAAG
8	pQBR103 + pQBR57 with mercury	F	40F8-10	AM181176	4172596	PFLU_3777	PFLU_3777	4172597	4172597	1	DEL	TG	T
8	pQBR103 + pQBR57 with mercury	F	40F8-10	AM181176	5224889	PFLU_4748	PFLU_4748	NA	NA	NA	SNP	A	G
